# Supplementary material for: Lipid profiling of C. elegans strains administered pro-longevity drugs and drug combinations
Source: Sci Data. 2018 Oct 23;5:180231. doi: 10.1038/sdata.2018.231 (PMC6198751; doi:10.1038/sdata.2018.231)
Supplement: Supplementary file 1 [file sdata2018231-isa1.zip]

Archive with 5 entries (5 files):
- i_Investigation.txt
- s_Admasu_study.txt
- a_Admasu_TAG_assay.txt
- a_Admasu_PC_assay.txt
- a_Admasu_PE_assay.txt
