# Supplementary material for: Lipid profiling of C. elegans strains administered pro-longevity drugs and drug combinations
Source: Sci Data. 2018 Oct 23;5:180231. doi: 10.1038/sdata.2018.231 (PMC6198751; doi:10.1038/sdata.2018.231)
Supplement: Supplementary file 1 [file sdata2018231-isa1.zip › i_Investigation.txt]

# Investigation File generated for Scientific Data with Investigation File Authoring Tool version 0.1.0 on 15/10/2018 - This metadata file is CC0
ONTOLOGY SOURCE REFERENCE
Term Source Name	NCBITaxon	UBERON	OBI	SO	CHEBI	CHMO	EFO
Term Source File	http://data.bioontology.org/ontologies/NCBITAXON	http://data.bioontology.org/ontologies/UBERON	http://data.bioontology.org/ontologies/OBI	http://data.bioontology.org/ontologies/SO	http://data.bioontology.org/ontologies/CHEBI	http://data.bioontology.org/ontologies/CHMO	http://data.bioontology.org/ontologies/EFO
Term Source Version	2016AB	releases/2014-06-15	2014-08-18	unknown	153	releases/2014-11-20	
Term Source Description	National Center for Biotechnology Information (NCBI) Organismal Classification	Uber Anatomy Ontology	Ontology for Biomedical Investigations	Sequence Types and Features Ontology	Chemical Entities of Biological Interest Ontology	Chemical Methods Ontology	Experimental Factor Ontology
INVESTIGATION
Investigation Identifier
Investigation Title
Investigation Description
Investigation Submission Date
Investigation Public Release Date
INVESTIGATION PUBLICATIONS
Investigation PubMed ID
Investigation Publication DOI
Investigation Publication Author List
Investigation Publication Title
Investigation Publication Status
Investigation Publication Status Term Accession Number
Investigation Publication Status Term Source REF
INVESTIGATION CONTACTS
Investigation Person Last Name
Investigation Person Mid Initials
Investigation Person First Name
Investigation Person Address
Investigation Person Phone
Investigation Person Fax
Investigation Person Email
Investigation Person Affiliation
Investigation Person Roles
Investigation Person Roles Term Accession Number
Investigation Person Roles Term Source REF
STUDY
Study Identifier	10.1038/sdata.2018.231
Study Title	Lipid profiling of C. elegans strains administered pro-longevity drugs and drug combinations
Study Submission Date	11/06/2018
Study Public Release Date	23/10/2018
Study Description	http://www.nature.com/articles/sdata2018231#abstract
Study File Name	s_Admasu_study.txt
Comment[Subject Keywords]	//;//;////;//
Comment[Manuscript Licence]	CC BY-4.0
Comment[Experimental Metadata Licence]	CC0
Comment[Supplementary Information File Name]	
Comment[Supplementary Information File Type]	x-zip-compressed
Comment[Supplementary Information File URL]	http://www.nature.com/articles/sdata2018231#supplementary-information
Comment[Data Repository]	MetaboLights;figshare;figshare;figshare;figshare
Comment[Data Record Accession]	MTBLS648;doi:10.6084/m9.figshare.6739232.v3;doi:10.6084/m9.figshare.6739241;doi:10.6084/m9.figshare.6739247;doi:10.6084/m9.figshare.6739250
Comment[Data Record URI]	http://identifiers.org/metabolights:MTBLS648;https://doi.org/10.6084/m9.figshare.6739232.v3;https://doi.org/10.6084/m9.figshare.6739241;https://doi.org/10.6084/m9.figshare.6739247;https://doi.org/10.6084/m9.figshare.6739250
STUDY DESIGN DESCRIPTORS
Study Design Type	compound treatment design	matched pairs design	parallel group design
Study Design Type Term Accession Number	OBI:0000951	OBI:0500005	OBI:0500006
Study Design Type Term Source REF	OBI	OBI	OBI
STUDY PUBLICATIONS
Study PubMed ID	""
Study Publication DOI	doi:10.1101/153205
Study Publication Author List	""
Study Publication Title	""
Study Publication Status	published
Study Publication Status Term Accession Number	
Study Publication Status Term Source REF	
STUDY FACTORS
Study Factor Name	strain	drug
Study Factor Type	genotype	drug
Study Factor Type Term Accession Number	SO:0001027	CHEBI:23888
Study Factor Type Term Source REF	SO	CHEBI
STUDY ASSAYS
Study Assay Measurement Type	triglyceride	phospholipid	phosphatidylethanolamine
Study Assay Measurement Type Term Accession Number	CHEBI:17855	CHEBI:16247	CHEBI:16038
Study Assay Measurement Type Term Source REF	CHEBI	CHEBI	CHEBI
Study Assay Technology Type	liquid chromatography-tandem mass spectrometry	liquid chromatography-tandem mass spectrometry	liquid chromatography-tandem mass spectrometry
Study Assay Technology Type Term Accession Number	CHMO:0000701	CHMO:0000701	CHMO:0000701
Study Assay Technology Type Term Source REF	CHMO	CHMO	OBI
Study Assay Technology Platform	instrument; manufacturer	instrument; manufacturer	instrument; manufacturer
Study Assay File Name	a_Admasu_TAG_assay.txt	a_Admasu_PC_assay.txt	a_Admasu_PE_assay.txt
STUDY PROTOCOLS
Study Protocol Name	sample collection	Lipid analysis by Mass spectrometry	LC-MS raw datasets
Study Protocol Type	specimen collection process	liquid chromatography-tandem mass spectrometry	liquid chromatography-tandem mass spectrometry
Study Protocol Type Term Accession Number	OBI:0000659	CHMO:0000701	CHMO:0000701
Study Protocol Type Term Source REF	EFO	OBI	OBI
Study Protocol Description			
Study Protocol URI	""	""	""
Study Protocol Version			
Study Protocol Parameters Name	""	instrument; manufacturer	instrument; manufacturer
Study Protocol Parameters Name Term Accession Number	""	""	""
Study Protocol Parameters Name Term Source REF	""	""	""
Study Protocol Components Name	""	""	""
Study Protocol Components Type	""	""	""
Study Protocol Components Type Term Accession Number	""	""	""
Study Protocol Components Type Term Source REF	""	""	""
STUDY CONTACTS
Study Person Last Name	Admasu	Batchu	Ng	Cazenave-Gassiot	Wenk	Gruber
Study Person First Name	Tesfahun Dessale	Krishna Chaithanya	Li Fang	Amaury	Markus R.	Jan
Study Person Mid Initials						
Study Person Email	""	""	""	""	""	jangruber467@gmail.com
Study Person Phone						
Study Person Fax						
Study Person Address						
Study Person Affiliation	Department of Biochemistry, Yong Loo Lin School of Medicine, National University of Singapore, Singapore, Singapore	Science Division, Yale-NUS College, Singapore, Singapore	Science Division, Yale-NUS College, Singapore, Singapore	Department of Biochemistry, Yong Loo Lin School of Medicine, National University of Singapore, Singapore, Singapore	Department of Biochemistry, Yong Loo Lin School of Medicine, National University of Singapore, Singapore, Singapore	Department of Biochemistry, Yong Loo Lin School of Medicine, National University of Singapore, Singapore, Singapore
Study Person Roles						
Study Person Roles Term Accession Number						
Study Person Roles Term Source REF						
Comment[Study Person ORCID]	0000-0001-6886-177X			0000-0002-3050-634X		
Comment[Funder]						
Comment[FundRef ID]						
Comment[Funder Term Source REF]						
Comment[Grant Identifier]						
