# Supplementary material for: Lipid profiling of C. elegans strains administered pro-longevity drugs and drug combinations
Source: Sci Data. 2018 Oct 23;5:180231. doi: 10.1038/sdata.2018.231 (PMC6198751; doi:10.1038/sdata.2018.231)
Supplement: Supplementary file 1 [file sdata2018231-isa1.zip › s_Admasu_study.txt]

Source Name	Characteristics[organism]	Term Source REF	Term Accession Number	Characteristics[organism part]	Term Source REF	Term Accession Number	Protocol REF	Sample Name	Factor Value[strain]	Factor Value[drug]
age synchronised young adult C. elegans	Caenorhabditis elegans	NCBITaxon	NCBITaxon:6239	whole organism	UBERON	UBERON:0000468	sample collection	PC-DAF-7-1	DAF-7	NO DRUG
age synchronised young adult C. elegans	Caenorhabditis elegans	NCBITaxon	NCBITaxon:6239	whole organism	UBERON	UBERON:0000468	sample collection	PC-DAF-7-2	DAF-7	NO DRUG
age synchronised young adult C. elegans	Caenorhabditis elegans	NCBITaxon	NCBITaxon:6239	whole organism	UBERON	UBERON:0000468	sample collection	PC-DAF-7-3	DAF-7	NO DRUG
age synchronised young adult C. elegans	Caenorhabditis elegans	NCBITaxon	NCBITaxon:6239	whole organism	UBERON	UBERON:0000468	sample collection	PC-DAF-7-RPA-1	DAF-7	RPA
age synchronised young adult C. elegans	Caenorhabditis elegans	NCBITaxon	NCBITaxon:6239	whole organism	UBERON	UBERON:0000468	sample collection	PC-DAF-7-RPA-2	DAF-7	RPA
age synchronised young adult C. elegans	Caenorhabditis elegans	NCBITaxon	NCBITaxon:6239	whole organism	UBERON	UBERON:0000468	sample collection	PC-DAF-7-RPA-3	DAF-7	RPA
age synchronised young adult C. elegans	Caenorhabditis elegans	NCBITaxon	NCBITaxon:6239	whole organism	UBERON	UBERON:0000468	sample collection	PC-DAF-7-RRA-1	DAF-7	RRA
age synchronised young adult C. elegans	Caenorhabditis elegans	NCBITaxon	NCBITaxon:6239	whole organism	UBERON	UBERON:0000468	sample collection	PC-DAF-7-RRA-2	DAF-7	RRA
age synchronised young adult C. elegans	Caenorhabditis elegans	NCBITaxon	NCBITaxon:6239	whole organism	UBERON	UBERON:0000468	sample collection	PC-DAF-7-RRA-3	DAF-7	RRA
age synchronised young adult C. elegans	Caenorhabditis elegans	NCBITaxon	NCBITaxon:6239	whole organism	UBERON	UBERON:0000468	sample collection	PC-SBP-1-1	SBP-1	NO DRUG
age synchronised young adult C. elegans	Caenorhabditis elegans	NCBITaxon	NCBITaxon:6239	whole organism	UBERON	UBERON:0000468	sample collection	PC-SBP-1-2	SBP-1	NO DRUG
age synchronised young adult C. elegans	Caenorhabditis elegans	NCBITaxon	NCBITaxon:6239	whole organism	UBERON	UBERON:0000468	sample collection	PC-SBP-1-3	SBP-1	NO DRUG
age synchronised young adult C. elegans	Caenorhabditis elegans	NCBITaxon	NCBITaxon:6239	whole organism	UBERON	UBERON:0000468	sample collection	PC-SBP-1-RPA-1	SBP-1	RPA
age synchronised young adult C. elegans	Caenorhabditis elegans	NCBITaxon	NCBITaxon:6239	whole organism	UBERON	UBERON:0000468	sample collection	PC-SBP-1-RPA-2	SBP-1	RPA
age synchronised young adult C. elegans	Caenorhabditis elegans	NCBITaxon	NCBITaxon:6239	whole organism	UBERON	UBERON:0000468	sample collection	PC-SBP-1-RPA-3	SBP-1	RPA
age synchronised young adult C. elegans	Caenorhabditis elegans	NCBITaxon	NCBITaxon:6239	whole organism	UBERON	UBERON:0000468	sample collection	PC-SBP-1-RRA-1	SBP-1	RRA
age synchronised young adult C. elegans	Caenorhabditis elegans	NCBITaxon	NCBITaxon:6239	whole organism	UBERON	UBERON:0000468	sample collection	PC-SBP-1-RRA-2	SBP-1	RRA
age synchronised young adult C. elegans	Caenorhabditis elegans	NCBITaxon	NCBITaxon:6239	whole organism	UBERON	UBERON:0000468	sample collection	PC-SBP-1-RRA-3	SBP-1	RRA
age synchronised young adult C. elegans	Caenorhabditis elegans	NCBITaxon	NCBITaxon:6239	whole organism	UBERON	UBERON:0000468	sample collection	PC-EAT-2-1	EAT-2	NO DRUG
age synchronised young adult C. elegans	Caenorhabditis elegans	NCBITaxon	NCBITaxon:6239	whole organism	UBERON	UBERON:0000468	sample collection	PC-EAT-2-2	EAT-2	NO DRUG
age synchronised young adult C. elegans	Caenorhabditis elegans	NCBITaxon	NCBITaxon:6239	whole organism	UBERON	UBERON:0000468	sample collection	PC-EAT-2-3	EAT-2	NO DRUG
age synchronised young adult C. elegans	Caenorhabditis elegans	NCBITaxon	NCBITaxon:6239	whole organism	UBERON	UBERON:0000468	sample collection	PC-EAT-2-RPA-1	EAT-2	RPA
age synchronised young adult C. elegans	Caenorhabditis elegans	NCBITaxon	NCBITaxon:6239	whole organism	UBERON	UBERON:0000468	sample collection	PC-EAT-2-RPA-2	EAT-2	RPA
age synchronised young adult C. elegans	Caenorhabditis elegans	NCBITaxon	NCBITaxon:6239	whole organism	UBERON	UBERON:0000468	sample collection	PC-EAT-2-RPA-3	EAT-2	RPA
age synchronised young adult C. elegans	Caenorhabditis elegans	NCBITaxon	NCBITaxon:6239	whole organism	UBERON	UBERON:0000468	sample collection	PE-DAF-7-1	DAF-7	NO DRUG
age synchronised young adult C. elegans	Caenorhabditis elegans	NCBITaxon	NCBITaxon:6239	whole organism	UBERON	UBERON:0000468	sample collection	PE-DAF-7-2	DAF-7	NO DRUG
age synchronised young adult C. elegans	Caenorhabditis elegans	NCBITaxon	NCBITaxon:6239	whole organism	UBERON	UBERON:0000468	sample collection	PE-DAF-7-3	DAF-7	NO DRUG
age synchronised young adult C. elegans	Caenorhabditis elegans	NCBITaxon	NCBITaxon:6239	whole organism	UBERON	UBERON:0000468	sample collection	PE-DAF-7-RPA-1	DAF-7	RPA
age synchronised young adult C. elegans	Caenorhabditis elegans	NCBITaxon	NCBITaxon:6239	whole organism	UBERON	UBERON:0000468	sample collection	PE-DAF-7-RPA-2	DAF-7	RPA
age synchronised young adult C. elegans	Caenorhabditis elegans	NCBITaxon	NCBITaxon:6239	whole organism	UBERON	UBERON:0000468	sample collection	PE-DAF-7-RPA-3	DAF-7	RPA
age synchronised young adult C. elegans	Caenorhabditis elegans	NCBITaxon	NCBITaxon:6239	whole organism	UBERON	UBERON:0000468	sample collection	PE-DAF-7-RRA-1	DAF-7	RRA
age synchronised young adult C. elegans	Caenorhabditis elegans	NCBITaxon	NCBITaxon:6239	whole organism	UBERON	UBERON:0000468	sample collection	PE-DAF-7-RRA-2	DAF-7	RRA
age synchronised young adult C. elegans	Caenorhabditis elegans	NCBITaxon	NCBITaxon:6239	whole organism	UBERON	UBERON:0000468	sample collection	PE-DAF-7-RRA-3	DAF-7	RRA
age synchronised young adult C. elegans	Caenorhabditis elegans	NCBITaxon	NCBITaxon:6239	whole organism	UBERON	UBERON:0000468	sample collection	PE-SBP-1-1	SBP-1	NO DRUG
age synchronised young adult C. elegans	Caenorhabditis elegans	NCBITaxon	NCBITaxon:6239	whole organism	UBERON	UBERON:0000468	sample collection	PE-SBP-1-2	SBP-1	NO DRUG
age synchronised young adult C. elegans	Caenorhabditis elegans	NCBITaxon	NCBITaxon:6239	whole organism	UBERON	UBERON:0000468	sample collection	PE-SBP-1-3	SBP-1	NO DRUG
age synchronised young adult C. elegans	Caenorhabditis elegans	NCBITaxon	NCBITaxon:6239	whole organism	UBERON	UBERON:0000468	sample collection	PE-SBP-1-RPA-1	SBP-1	RPA
age synchronised young adult C. elegans	Caenorhabditis elegans	NCBITaxon	NCBITaxon:6239	whole organism	UBERON	UBERON:0000468	sample collection	PE-SBP-1-RPA-2	SBP-1	RPA
age synchronised young adult C. elegans	Caenorhabditis elegans	NCBITaxon	NCBITaxon:6239	whole organism	UBERON	UBERON:0000468	sample collection	PE-SBP-1-RPA-3	SBP-1	RPA
age synchronised young adult C. elegans	Caenorhabditis elegans	NCBITaxon	NCBITaxon:6239	whole organism	UBERON	UBERON:0000468	sample collection	PE-SBP-1-RRA-1	SBP-1	RRA
age synchronised young adult C. elegans	Caenorhabditis elegans	NCBITaxon	NCBITaxon:6239	whole organism	UBERON	UBERON:0000468	sample collection	PE-SBP-1-RRA-2	SBP-1	RRA
age synchronised young adult C. elegans	Caenorhabditis elegans	NCBITaxon	NCBITaxon:6239	whole organism	UBERON	UBERON:0000468	sample collection	PE-SBP-1-RRA-3	SBP-1	RRA
age synchronised young adult C. elegans	Caenorhabditis elegans	NCBITaxon	NCBITaxon:6239	whole organism	UBERON	UBERON:0000468	sample collection	PE-EAT-2-1	EAT-2	NO DRUG
age synchronised young adult C. elegans	Caenorhabditis elegans	NCBITaxon	NCBITaxon:6239	whole organism	UBERON	UBERON:0000468	sample collection	PE-EAT-2-2	EAT-2	NO DRUG
age synchronised young adult C. elegans	Caenorhabditis elegans	NCBITaxon	NCBITaxon:6239	whole organism	UBERON	UBERON:0000468	sample collection	PE-EAT-2-3	EAT-2	NO DRUG
age synchronised young adult C. elegans	Caenorhabditis elegans	NCBITaxon	NCBITaxon:6239	whole organism	UBERON	UBERON:0000468	sample collection	PE-EAT-2-RPA-1	EAT-2	RPA
age synchronised young adult C. elegans	Caenorhabditis elegans	NCBITaxon	NCBITaxon:6239	whole organism	UBERON	UBERON:0000468	sample collection	PE-EAT-2-RPA-2	EAT-2	RPA
age synchronised young adult C. elegans	Caenorhabditis elegans	NCBITaxon	NCBITaxon:6239	whole organism	UBERON	UBERON:0000468	sample collection	PE-EAT-2-RPA-3	EAT-2	RPA
age synchronised young adult C. elegans	Caenorhabditis elegans	NCBITaxon	NCBITaxon:6239	whole organism	UBERON	UBERON:0000468	sample collection	TAG-1-EAT-2-1	EAT-2	NO DRUG
age synchronised young adult C. elegans	Caenorhabditis elegans	NCBITaxon	NCBITaxon:6239	whole organism	UBERON	UBERON:0000468	sample collection	TAG-1-EAT-2-2	EAT-2	NO DRUG
age synchronised young adult C. elegans	Caenorhabditis elegans	NCBITaxon	NCBITaxon:6239	whole organism	UBERON	UBERON:0000468	sample collection	TAG-1-EAT-2-3	EAT-2	NO DRUG
age synchronised young adult C. elegans	Caenorhabditis elegans	NCBITaxon	NCBITaxon:6239	whole organism	UBERON	UBERON:0000468	sample collection	TAG-1-EAT-2-RPA-1	EAT-2	RPA
age synchronised young adult C. elegans	Caenorhabditis elegans	NCBITaxon	NCBITaxon:6239	whole organism	UBERON	UBERON:0000468	sample collection	TAG-1-EAT-2-RPA-2	EAT-2	RPA
age synchronised young adult C. elegans	Caenorhabditis elegans	NCBITaxon	NCBITaxon:6239	whole organism	UBERON	UBERON:0000468	sample collection	TAG-1-EAT-2-RPA-3	EAT-2	RPA
age synchronised young adult C. elegans	Caenorhabditis elegans	NCBITaxon	NCBITaxon:6239	whole organism	UBERON	UBERON:0000468	sample collection	TAG-2-EAT-2-1	EAT-2	NO DRUG
age synchronised young adult C. elegans	Caenorhabditis elegans	NCBITaxon	NCBITaxon:6239	whole organism	UBERON	UBERON:0000468	sample collection	TAG-2-EAT-2-2	EAT-2	NO DRUG
age synchronised young adult C. elegans	Caenorhabditis elegans	NCBITaxon	NCBITaxon:6239	whole organism	UBERON	UBERON:0000468	sample collection	TAG-2-EAT-2-3	EAT-2	NO DRUG
age synchronised young adult C. elegans	Caenorhabditis elegans	NCBITaxon	NCBITaxon:6239	whole organism	UBERON	UBERON:0000468	sample collection	TAG-2-EAT-2-RPA-1	EAT-2	RPA
age synchronised young adult C. elegans	Caenorhabditis elegans	NCBITaxon	NCBITaxon:6239	whole organism	UBERON	UBERON:0000468	sample collection	TAG-2-EAT-2-RPA-2	EAT-2	RPA
age synchronised young adult C. elegans	Caenorhabditis elegans	NCBITaxon	NCBITaxon:6239	whole organism	UBERON	UBERON:0000468	sample collection	TAG-2-EAT-2-RPA-3	EAT-2	RPA
age synchronised young adult C. elegans	Caenorhabditis elegans	NCBITaxon	NCBITaxon:6239	whole organism	UBERON	UBERON:0000468	sample collection	TAG-3-EAT-2-1	EAT-2	NO DRUG
age synchronised young adult C. elegans	Caenorhabditis elegans	NCBITaxon	NCBITaxon:6239	whole organism	UBERON	UBERON:0000468	sample collection	TAG-3-EAT-2-2	EAT-2	NO DRUG
age synchronised young adult C. elegans	Caenorhabditis elegans	NCBITaxon	NCBITaxon:6239	whole organism	UBERON	UBERON:0000468	sample collection	TAG-3-EAT-2-3	EAT-2	NO DRUG
age synchronised young adult C. elegans	Caenorhabditis elegans	NCBITaxon	NCBITaxon:6239	whole organism	UBERON	UBERON:0000468	sample collection	TAG-3-EAT-2-RPA-1	EAT-2	RPA
age synchronised young adult C. elegans	Caenorhabditis elegans	NCBITaxon	NCBITaxon:6239	whole organism	UBERON	UBERON:0000468	sample collection	TAG-3-EAT-2-RPA-2	EAT-2	RPA
age synchronised young adult C. elegans	Caenorhabditis elegans	NCBITaxon	NCBITaxon:6239	whole organism	UBERON	UBERON:0000468	sample collection	TAG-3-EAT-2-RPA-3	EAT-2	RPA
age synchronised young adult C. elegans	Caenorhabditis elegans	NCBITaxon	NCBITaxon:6239	whole organism	UBERON	UBERON:0000468	sample collection	TAG-1-N2-1	N2	NO DRUG
age synchronised young adult C. elegans	Caenorhabditis elegans	NCBITaxon	NCBITaxon:6239	whole organism	UBERON	UBERON:0000468	sample collection	TAG-1-N2-2	N2	NO DRUG
age synchronised young adult C. elegans	Caenorhabditis elegans	NCBITaxon	NCBITaxon:6239	whole organism	UBERON	UBERON:0000468	sample collection	TAG-1-N2-3	N2	NO DRUG
age synchronised young adult C. elegans	Caenorhabditis elegans	NCBITaxon	NCBITaxon:6239	whole organism	UBERON	UBERON:0000468	sample collection	TAG-1-N2-RPA-1	N2	RPA
age synchronised young adult C. elegans	Caenorhabditis elegans	NCBITaxon	NCBITaxon:6239	whole organism	UBERON	UBERON:0000468	sample collection	TAG-1-N2-RPA-2	N2	RPA
age synchronised young adult C. elegans	Caenorhabditis elegans	NCBITaxon	NCBITaxon:6239	whole organism	UBERON	UBERON:0000468	sample collection	TAG-1-N2-RPA-3	N2	RPA
age synchronised young adult C. elegans	Caenorhabditis elegans	NCBITaxon	NCBITaxon:6239	whole organism	UBERON	UBERON:0000468	sample collection	TAG-1-N2-RRA-1	N2	RRA
age synchronised young adult C. elegans	Caenorhabditis elegans	NCBITaxon	NCBITaxon:6239	whole organism	UBERON	UBERON:0000468	sample collection	TAG-1-N2-RRA-2	N2	RRA
age synchronised young adult C. elegans	Caenorhabditis elegans	NCBITaxon	NCBITaxon:6239	whole organism	UBERON	UBERON:0000468	sample collection	TAG-1-N2-RRA-3	N2	RRA
age synchronised young adult C. elegans	Caenorhabditis elegans	NCBITaxon	NCBITaxon:6239	whole organism	UBERON	UBERON:0000468	sample collection	TAG-2-N2-1	N2	NO DRUG
age synchronised young adult C. elegans	Caenorhabditis elegans	NCBITaxon	NCBITaxon:6239	whole organism	UBERON	UBERON:0000468	sample collection	TAG-2-N2-2	N2	NO DRUG
age synchronised young adult C. elegans	Caenorhabditis elegans	NCBITaxon	NCBITaxon:6239	whole organism	UBERON	UBERON:0000468	sample collection	TAG-2-N2-3	N2	NO DRUG
age synchronised young adult C. elegans	Caenorhabditis elegans	NCBITaxon	NCBITaxon:6239	whole organism	UBERON	UBERON:0000468	sample collection	TAG-2-N2-RPA-1	N2	RPA
age synchronised young adult C. elegans	Caenorhabditis elegans	NCBITaxon	NCBITaxon:6239	whole organism	UBERON	UBERON:0000468	sample collection	TAG-2-N2-RPA-2	N2	RPA
age synchronised young adult C. elegans	Caenorhabditis elegans	NCBITaxon	NCBITaxon:6239	whole organism	UBERON	UBERON:0000468	sample collection	TAG-2-N2-RPA-3	N2	RPA
age synchronised young adult C. elegans	Caenorhabditis elegans	NCBITaxon	NCBITaxon:6239	whole organism	UBERON	UBERON:0000468	sample collection	TAG-2-N2-RRA-1	N2	RRA
age synchronised young adult C. elegans	Caenorhabditis elegans	NCBITaxon	NCBITaxon:6239	whole organism	UBERON	UBERON:0000468	sample collection	TAG-2-N2-RRA-2	N2	RRA
age synchronised young adult C. elegans	Caenorhabditis elegans	NCBITaxon	NCBITaxon:6239	whole organism	UBERON	UBERON:0000468	sample collection	TAG-2-N2-RRA-3	N2	RRA
age synchronised young adult C. elegans	Caenorhabditis elegans	NCBITaxon	NCBITaxon:6239	whole organism	UBERON	UBERON:0000468	sample collection	TAG-3-N2-1	N2	NO DRUG
age synchronised young adult C. elegans	Caenorhabditis elegans	NCBITaxon	NCBITaxon:6239	whole organism	UBERON	UBERON:0000468	sample collection	TAG-3-N2-2	N2	NO DRUG
age synchronised young adult C. elegans	Caenorhabditis elegans	NCBITaxon	NCBITaxon:6239	whole organism	UBERON	UBERON:0000468	sample collection	TAG-3-N2-3	N2	NO DRUG
age synchronised young adult C. elegans	Caenorhabditis elegans	NCBITaxon	NCBITaxon:6239	whole organism	UBERON	UBERON:0000468	sample collection	TAG-3-N2-RPA-1	N2	RPA
age synchronised young adult C. elegans	Caenorhabditis elegans	NCBITaxon	NCBITaxon:6239	whole organism	UBERON	UBERON:0000468	sample collection	TAG-3-N2-RPA-2	N2	RPA
age synchronised young adult C. elegans	Caenorhabditis elegans	NCBITaxon	NCBITaxon:6239	whole organism	UBERON	UBERON:0000468	sample collection	TAG-3-N2-RPA-3	N2	RPA
age synchronised young adult C. elegans	Caenorhabditis elegans	NCBITaxon	NCBITaxon:6239	whole organism	UBERON	UBERON:0000468	sample collection	TAG-3-N2-RRA-1	N2	RRA
age synchronised young adult C. elegans	Caenorhabditis elegans	NCBITaxon	NCBITaxon:6239	whole organism	UBERON	UBERON:0000468	sample collection	TAG-3-N2-RRA-2	N2	RRA
age synchronised young adult C. elegans	Caenorhabditis elegans	NCBITaxon	NCBITaxon:6239	whole organism	UBERON	UBERON:0000468	sample collection	TAG-3-N2-RRA-3	N2	RRA
age synchronised young adult C. elegans	Caenorhabditis elegans	NCBITaxon	NCBITaxon:6239	whole organism	UBERON	UBERON:0000468	sample collection	PC-ALLAN-1	N2	ALLAN
age synchronised young adult C. elegans	Caenorhabditis elegans	NCBITaxon	NCBITaxon:6239	whole organism	UBERON	UBERON:0000468	sample collection	PC-ALLAN-2	N2	ALLAN
age synchronised young adult C. elegans	Caenorhabditis elegans	NCBITaxon	NCBITaxon:6239	whole organism	UBERON	UBERON:0000468	sample collection	PC-ALLAN-3	N2	ALLAN
age synchronised young adult C. elegans	Caenorhabditis elegans	NCBITaxon	NCBITaxon:6239	whole organism	UBERON	UBERON:0000468	sample collection	PC-N2-1	N2	NO DRUG
age synchronised young adult C. elegans	Caenorhabditis elegans	NCBITaxon	NCBITaxon:6239	whole organism	UBERON	UBERON:0000468	sample collection	PC-N2-2	N2	NO DRUG
age synchronised young adult C. elegans	Caenorhabditis elegans	NCBITaxon	NCBITaxon:6239	whole organism	UBERON	UBERON:0000468	sample collection	PC-N2-3	N2	NO DRUG
age synchronised young adult C. elegans	Caenorhabditis elegans	NCBITaxon	NCBITaxon:6239	whole organism	UBERON	UBERON:0000468	sample collection	PC-PSORA-1	N2	PSORA
age synchronised young adult C. elegans	Caenorhabditis elegans	NCBITaxon	NCBITaxon:6239	whole organism	UBERON	UBERON:0000468	sample collection	PC-PSORA-2	N2	PSORA
age synchronised young adult C. elegans	Caenorhabditis elegans	NCBITaxon	NCBITaxon:6239	whole organism	UBERON	UBERON:0000468	sample collection	PC-PSORA-3	N2	PSORA
age synchronised young adult C. elegans	Caenorhabditis elegans	NCBITaxon	NCBITaxon:6239	whole organism	UBERON	UBERON:0000468	sample collection	PC-RAP-1	N2	RAP
age synchronised young adult C. elegans	Caenorhabditis elegans	NCBITaxon	NCBITaxon:6239	whole organism	UBERON	UBERON:0000468	sample collection	PC-RAP-2	N2	RAP
age synchronised young adult C. elegans	Caenorhabditis elegans	NCBITaxon	NCBITaxon:6239	whole organism	UBERON	UBERON:0000468	sample collection	PC-RAP-3	N2	RAP
age synchronised young adult C. elegans	Caenorhabditis elegans	NCBITaxon	NCBITaxon:6239	whole organism	UBERON	UBERON:0000468	sample collection	PC-RAPRIF-1	N2	RAPRIF
age synchronised young adult C. elegans	Caenorhabditis elegans	NCBITaxon	NCBITaxon:6239	whole organism	UBERON	UBERON:0000468	sample collection	PC-RAPRIF-2	N2	RAPRIF
age synchronised young adult C. elegans	Caenorhabditis elegans	NCBITaxon	NCBITaxon:6239	whole organism	UBERON	UBERON:0000468	sample collection	PC-RAPRIF-3	N2	RAPRIF
age synchronised young adult C. elegans	Caenorhabditis elegans	NCBITaxon	NCBITaxon:6239	whole organism	UBERON	UBERON:0000468	sample collection	PC-RIF-1	N2	RIF
age synchronised young adult C. elegans	Caenorhabditis elegans	NCBITaxon	NCBITaxon:6239	whole organism	UBERON	UBERON:0000468	sample collection	PC-RIF-2	N2	RIF
age synchronised young adult C. elegans	Caenorhabditis elegans	NCBITaxon	NCBITaxon:6239	whole organism	UBERON	UBERON:0000468	sample collection	PC-RIF-3	N2	RIF
age synchronised young adult C. elegans	Caenorhabditis elegans	NCBITaxon	NCBITaxon:6239	whole organism	UBERON	UBERON:0000468	sample collection	PC-RIFPSORA-1	N2	RIFPSORA
age synchronised young adult C. elegans	Caenorhabditis elegans	NCBITaxon	NCBITaxon:6239	whole organism	UBERON	UBERON:0000468	sample collection	PC-RIFPSORA-2	N2	RIFPSORA
age synchronised young adult C. elegans	Caenorhabditis elegans	NCBITaxon	NCBITaxon:6239	whole organism	UBERON	UBERON:0000468	sample collection	PC-RIFPSORA-3	N2	RIFPSORA
age synchronised young adult C. elegans	Caenorhabditis elegans	NCBITaxon	NCBITaxon:6239	whole organism	UBERON	UBERON:0000468	sample collection	PC-RPA-1	N2	RPA
age synchronised young adult C. elegans	Caenorhabditis elegans	NCBITaxon	NCBITaxon:6239	whole organism	UBERON	UBERON:0000468	sample collection	PC-RPA-2	N2	RPA
age synchronised young adult C. elegans	Caenorhabditis elegans	NCBITaxon	NCBITaxon:6239	whole organism	UBERON	UBERON:0000468	sample collection	PC-RPA-3	N2	RPA
age synchronised young adult C. elegans	Caenorhabditis elegans	NCBITaxon	NCBITaxon:6239	whole organism	UBERON	UBERON:0000468	sample collection	PC-RRA-1	N2	RRA
age synchronised young adult C. elegans	Caenorhabditis elegans	NCBITaxon	NCBITaxon:6239	whole organism	UBERON	UBERON:0000468	sample collection	PC-RRA-2	N2	RRA
age synchronised young adult C. elegans	Caenorhabditis elegans	NCBITaxon	NCBITaxon:6239	whole organism	UBERON	UBERON:0000468	sample collection	PC-RRA-3	N2	RRA
age synchronised young adult C. elegans	Caenorhabditis elegans	NCBITaxon	NCBITaxon:6239	whole organism	UBERON	UBERON:0000468	sample collection	PC-EAT-2-RRA-1	EAT-2	RRA
age synchronised young adult C. elegans	Caenorhabditis elegans	NCBITaxon	NCBITaxon:6239	whole organism	UBERON	UBERON:0000468	sample collection	PC-EAT-2-RRA-2	EAT-2	RRA
age synchronised young adult C. elegans	Caenorhabditis elegans	NCBITaxon	NCBITaxon:6239	whole organism	UBERON	UBERON:0000468	sample collection	PC-EAT-2-RRA-3	EAT-2	RRA
age synchronised young adult C. elegans	Caenorhabditis elegans	NCBITaxon	NCBITaxon:6239	whole organism	UBERON	UBERON:0000468	sample collection	PE-ALLAN-1	N2	ALLAN
age synchronised young adult C. elegans	Caenorhabditis elegans	NCBITaxon	NCBITaxon:6239	whole organism	UBERON	UBERON:0000468	sample collection	PE-ALLAN-2	N2	ALLAN
age synchronised young adult C. elegans	Caenorhabditis elegans	NCBITaxon	NCBITaxon:6239	whole organism	UBERON	UBERON:0000468	sample collection	PE-ALLAN-3	N2	ALLAN
age synchronised young adult C. elegans	Caenorhabditis elegans	NCBITaxon	NCBITaxon:6239	whole organism	UBERON	UBERON:0000468	sample collection	PE-N2-1	N2	NO DRUG
age synchronised young adult C. elegans	Caenorhabditis elegans	NCBITaxon	NCBITaxon:6239	whole organism	UBERON	UBERON:0000468	sample collection	PE-N2-2	N2	NO DRUG
age synchronised young adult C. elegans	Caenorhabditis elegans	NCBITaxon	NCBITaxon:6239	whole organism	UBERON	UBERON:0000468	sample collection	PE-N2-3	N2	NO DRUG
age synchronised young adult C. elegans	Caenorhabditis elegans	NCBITaxon	NCBITaxon:6239	whole organism	UBERON	UBERON:0000468	sample collection	PE-PSORA-1	N2	PSORA
age synchronised young adult C. elegans	Caenorhabditis elegans	NCBITaxon	NCBITaxon:6239	whole organism	UBERON	UBERON:0000468	sample collection	PE-PSORA-2	N2	PSORA
age synchronised young adult C. elegans	Caenorhabditis elegans	NCBITaxon	NCBITaxon:6239	whole organism	UBERON	UBERON:0000468	sample collection	PE-PSORA-3	N2	PSORA
age synchronised young adult C. elegans	Caenorhabditis elegans	NCBITaxon	NCBITaxon:6239	whole organism	UBERON	UBERON:0000468	sample collection	PE-RAP-1	N2	RAP
age synchronised young adult C. elegans	Caenorhabditis elegans	NCBITaxon	NCBITaxon:6239	whole organism	UBERON	UBERON:0000468	sample collection	PE-RAP-2	N2	RAP
age synchronised young adult C. elegans	Caenorhabditis elegans	NCBITaxon	NCBITaxon:6239	whole organism	UBERON	UBERON:0000468	sample collection	PE-RAP-3	N2	RAP
age synchronised young adult C. elegans	Caenorhabditis elegans	NCBITaxon	NCBITaxon:6239	whole organism	UBERON	UBERON:0000468	sample collection	PE-RAPRIF-1	N2	RAPRIF
age synchronised young adult C. elegans	Caenorhabditis elegans	NCBITaxon	NCBITaxon:6239	whole organism	UBERON	UBERON:0000468	sample collection	PE-RAPRIF-2	N2	RAPRIF
age synchronised young adult C. elegans	Caenorhabditis elegans	NCBITaxon	NCBITaxon:6239	whole organism	UBERON	UBERON:0000468	sample collection	PE-RAPRIF-3	N2	RAPRIF
age synchronised young adult C. elegans	Caenorhabditis elegans	NCBITaxon	NCBITaxon:6239	whole organism	UBERON	UBERON:0000468	sample collection	PE-RIF-1	N2	RIF
age synchronised young adult C. elegans	Caenorhabditis elegans	NCBITaxon	NCBITaxon:6239	whole organism	UBERON	UBERON:0000468	sample collection	PE-RIF-2	N2	RIF
age synchronised young adult C. elegans	Caenorhabditis elegans	NCBITaxon	NCBITaxon:6239	whole organism	UBERON	UBERON:0000468	sample collection	PE-RIF-3	N2	RIF
age synchronised young adult C. elegans	Caenorhabditis elegans	NCBITaxon	NCBITaxon:6239	whole organism	UBERON	UBERON:0000468	sample collection	PE-RIFPSORA-1	N2	RIFPSORA
age synchronised young adult C. elegans	Caenorhabditis elegans	NCBITaxon	NCBITaxon:6239	whole organism	UBERON	UBERON:0000468	sample collection	PE-RIFPSORA-2	N2	RIFPSORA
age synchronised young adult C. elegans	Caenorhabditis elegans	NCBITaxon	NCBITaxon:6239	whole organism	UBERON	UBERON:0000468	sample collection	PE-RIFPSORA-3	N2	RIFPSORA
age synchronised young adult C. elegans	Caenorhabditis elegans	NCBITaxon	NCBITaxon:6239	whole organism	UBERON	UBERON:0000468	sample collection	PE-RPA-1	N2	RPA
age synchronised young adult C. elegans	Caenorhabditis elegans	NCBITaxon	NCBITaxon:6239	whole organism	UBERON	UBERON:0000468	sample collection	PE-RPA-2	N2	RPA
age synchronised young adult C. elegans	Caenorhabditis elegans	NCBITaxon	NCBITaxon:6239	whole organism	UBERON	UBERON:0000468	sample collection	PE-RPA-3	N2	RPA
age synchronised young adult C. elegans	Caenorhabditis elegans	NCBITaxon	NCBITaxon:6239	whole organism	UBERON	UBERON:0000468	sample collection	PE-RRA-1	N2	RRA
age synchronised young adult C. elegans	Caenorhabditis elegans	NCBITaxon	NCBITaxon:6239	whole organism	UBERON	UBERON:0000468	sample collection	PE-RRA-2	N2	RRA
age synchronised young adult C. elegans	Caenorhabditis elegans	NCBITaxon	NCBITaxon:6239	whole organism	UBERON	UBERON:0000468	sample collection	PE-RRA-3	N2	RRA
age synchronised young adult C. elegans	Caenorhabditis elegans	NCBITaxon	NCBITaxon:6239	whole organism	UBERON	UBERON:0000468	sample collection	PE-EAT-2-RRA-1	EAT-2	RRA
age synchronised young adult C. elegans	Caenorhabditis elegans	NCBITaxon	NCBITaxon:6239	whole organism	UBERON	UBERON:0000468	sample collection	PE-EAT-2-RRA-2	EAT-2	RRA
age synchronised young adult C. elegans	Caenorhabditis elegans	NCBITaxon	NCBITaxon:6239	whole organism	UBERON	UBERON:0000468	sample collection	PE-EAT-2-RRA-3	EAT-2	RRA
age synchronised young adult C. elegans	Caenorhabditis elegans	NCBITaxon	NCBITaxon:6239	whole organism	UBERON	UBERON:0000468	sample collection	TAG-1-ALLAN-1	N2	ALLAN
age synchronised young adult C. elegans	Caenorhabditis elegans	NCBITaxon	NCBITaxon:6239	whole organism	UBERON	UBERON:0000468	sample collection	TAG-1-ALLAN-2	N2	ALLAN
age synchronised young adult C. elegans	Caenorhabditis elegans	NCBITaxon	NCBITaxon:6239	whole organism	UBERON	UBERON:0000468	sample collection	TAG-1-ALLAN-3	N2	ALLAN
age synchronised young adult C. elegans	Caenorhabditis elegans	NCBITaxon	NCBITaxon:6239	whole organism	UBERON	UBERON:0000468	sample collection	TAG-1-PSORA-1	N2	PSORA
age synchronised young adult C. elegans	Caenorhabditis elegans	NCBITaxon	NCBITaxon:6239	whole organism	UBERON	UBERON:0000468	sample collection	TAG-1-PSORA-2	N2	PSORA
age synchronised young adult C. elegans	Caenorhabditis elegans	NCBITaxon	NCBITaxon:6239	whole organism	UBERON	UBERON:0000468	sample collection	TAG-1-PSORA-3	N2	PSORA
age synchronised young adult C. elegans	Caenorhabditis elegans	NCBITaxon	NCBITaxon:6239	whole organism	UBERON	UBERON:0000468	sample collection	TAG-1-RAP-1	N2	RAP
age synchronised young adult C. elegans	Caenorhabditis elegans	NCBITaxon	NCBITaxon:6239	whole organism	UBERON	UBERON:0000468	sample collection	TAG-1-RAP-2	N2	RAP
age synchronised young adult C. elegans	Caenorhabditis elegans	NCBITaxon	NCBITaxon:6239	whole organism	UBERON	UBERON:0000468	sample collection	TAG-1-RAP-3	N2	RAP
age synchronised young adult C. elegans	Caenorhabditis elegans	NCBITaxon	NCBITaxon:6239	whole organism	UBERON	UBERON:0000468	sample collection	TAG-1-RAPRIF-1	N2	RAPRIF
age synchronised young adult C. elegans	Caenorhabditis elegans	NCBITaxon	NCBITaxon:6239	whole organism	UBERON	UBERON:0000468	sample collection	TAG-1-RAPRIF-2	N2	RAPRIF
age synchronised young adult C. elegans	Caenorhabditis elegans	NCBITaxon	NCBITaxon:6239	whole organism	UBERON	UBERON:0000468	sample collection	TAG-1-RAPRIF-3	N2	RAPRIF
age synchronised young adult C. elegans	Caenorhabditis elegans	NCBITaxon	NCBITaxon:6239	whole organism	UBERON	UBERON:0000468	sample collection	TAG-1-RIF-1	N2	RIF
age synchronised young adult C. elegans	Caenorhabditis elegans	NCBITaxon	NCBITaxon:6239	whole organism	UBERON	UBERON:0000468	sample collection	TAG-1-RIF-2	N2	RIF
age synchronised young adult C. elegans	Caenorhabditis elegans	NCBITaxon	NCBITaxon:6239	whole organism	UBERON	UBERON:0000468	sample collection	TAG-1-RIF-3	N2	RIF
age synchronised young adult C. elegans	Caenorhabditis elegans	NCBITaxon	NCBITaxon:6239	whole organism	UBERON	UBERON:0000468	sample collection	TAG-1-RIFPSORA-1	N2	RIFPSORA
age synchronised young adult C. elegans	Caenorhabditis elegans	NCBITaxon	NCBITaxon:6239	whole organism	UBERON	UBERON:0000468	sample collection	TAG-1-RIFPSORA-2	N2	RIFPSORA
age synchronised young adult C. elegans	Caenorhabditis elegans	NCBITaxon	NCBITaxon:6239	whole organism	UBERON	UBERON:0000468	sample collection	TAG-1-RIFPSORA-3	N2	RIFPSORA
age synchronised young adult C. elegans	Caenorhabditis elegans	NCBITaxon	NCBITaxon:6239	whole organism	UBERON	UBERON:0000468	sample collection	TAG-1-RPA-1	N2	RPA
age synchronised young adult C. elegans	Caenorhabditis elegans	NCBITaxon	NCBITaxon:6239	whole organism	UBERON	UBERON:0000468	sample collection	TAG-1-RPA-2	N2	RPA
age synchronised young adult C. elegans	Caenorhabditis elegans	NCBITaxon	NCBITaxon:6239	whole organism	UBERON	UBERON:0000468	sample collection	TAG-1-RPA-3	N2	RPA
age synchronised young adult C. elegans	Caenorhabditis elegans	NCBITaxon	NCBITaxon:6239	whole organism	UBERON	UBERON:0000468	sample collection	TAG-1-RRA-1	N2	RRA
age synchronised young adult C. elegans	Caenorhabditis elegans	NCBITaxon	NCBITaxon:6239	whole organism	UBERON	UBERON:0000468	sample collection	TAG-1-RRA-2	N2	RRA
age synchronised young adult C. elegans	Caenorhabditis elegans	NCBITaxon	NCBITaxon:6239	whole organism	UBERON	UBERON:0000468	sample collection	TAG-1-RRA-3	N2	RRA
age synchronised young adult C. elegans	Caenorhabditis elegans	NCBITaxon	NCBITaxon:6239	whole organism	UBERON	UBERON:0000468	sample collection	TAG-1-EAT-2-RRA-1	EAT-2	RRA
age synchronised young adult C. elegans	Caenorhabditis elegans	NCBITaxon	NCBITaxon:6239	whole organism	UBERON	UBERON:0000468	sample collection	TAG-1-EAT-2-RRA-2	EAT-2	RRA
age synchronised young adult C. elegans	Caenorhabditis elegans	NCBITaxon	NCBITaxon:6239	whole organism	UBERON	UBERON:0000468	sample collection	TAG-1-EAT-2-RRA-3	EAT-2	RRA
age synchronised young adult C. elegans	Caenorhabditis elegans	NCBITaxon	NCBITaxon:6239	whole organism	UBERON	UBERON:0000468	sample collection	TAG-2-ALLAN-1	N2	ALLAN
age synchronised young adult C. elegans	Caenorhabditis elegans	NCBITaxon	NCBITaxon:6239	whole organism	UBERON	UBERON:0000468	sample collection	TAG-2-ALLAN-2	N2	ALLAN
age synchronised young adult C. elegans	Caenorhabditis elegans	NCBITaxon	NCBITaxon:6239	whole organism	UBERON	UBERON:0000468	sample collection	TAG-2-ALLAN-3	N2	ALLAN
age synchronised young adult C. elegans	Caenorhabditis elegans	NCBITaxon	NCBITaxon:6239	whole organism	UBERON	UBERON:0000468	sample collection	TAG-2-PSORA-1	N2	PSORA
age synchronised young adult C. elegans	Caenorhabditis elegans	NCBITaxon	NCBITaxon:6239	whole organism	UBERON	UBERON:0000468	sample collection	TAG-2-PSORA-2	N2	PSORA
age synchronised young adult C. elegans	Caenorhabditis elegans	NCBITaxon	NCBITaxon:6239	whole organism	UBERON	UBERON:0000468	sample collection	TAG-2-PSORA-3	N2	PSORA
age synchronised young adult C. elegans	Caenorhabditis elegans	NCBITaxon	NCBITaxon:6239	whole organism	UBERON	UBERON:0000468	sample collection	TAG-2-RAP-1	N2	RAP
age synchronised young adult C. elegans	Caenorhabditis elegans	NCBITaxon	NCBITaxon:6239	whole organism	UBERON	UBERON:0000468	sample collection	TAG-2-RAP-2	N2	RAP
age synchronised young adult C. elegans	Caenorhabditis elegans	NCBITaxon	NCBITaxon:6239	whole organism	UBERON	UBERON:0000468	sample collection	TAG-2-RAP-3	N2	RAP
age synchronised young adult C. elegans	Caenorhabditis elegans	NCBITaxon	NCBITaxon:6239	whole organism	UBERON	UBERON:0000468	sample collection	TAG-2-RAPRIF-1	N2	RAPRIF
age synchronised young adult C. elegans	Caenorhabditis elegans	NCBITaxon	NCBITaxon:6239	whole organism	UBERON	UBERON:0000468	sample collection	TAG-2-RAPRIF-2	N2	RAPRIF
age synchronised young adult C. elegans	Caenorhabditis elegans	NCBITaxon	NCBITaxon:6239	whole organism	UBERON	UBERON:0000468	sample collection	TAG-2-RAPRIF-3	N2	RAPRIF
age synchronised young adult C. elegans	Caenorhabditis elegans	NCBITaxon	NCBITaxon:6239	whole organism	UBERON	UBERON:0000468	sample collection	TAG-2-RIF-1	N2	RIF
age synchronised young adult C. elegans	Caenorhabditis elegans	NCBITaxon	NCBITaxon:6239	whole organism	UBERON	UBERON:0000468	sample collection	TAG-2-RIF-2	N2	RIF
age synchronised young adult C. elegans	Caenorhabditis elegans	NCBITaxon	NCBITaxon:6239	whole organism	UBERON	UBERON:0000468	sample collection	TAG-2-RIF-3	N2	RIF
age synchronised young adult C. elegans	Caenorhabditis elegans	NCBITaxon	NCBITaxon:6239	whole organism	UBERON	UBERON:0000468	sample collection	TAG-2-RIFPSORA-1	N2	RIFPSORA
age synchronised young adult C. elegans	Caenorhabditis elegans	NCBITaxon	NCBITaxon:6239	whole organism	UBERON	UBERON:0000468	sample collection	TAG-2-RIFPSORA-2	N2	RIFPSORA
age synchronised young adult C. elegans	Caenorhabditis elegans	NCBITaxon	NCBITaxon:6239	whole organism	UBERON	UBERON:0000468	sample collection	TAG-2-RIFPSORA-3	N2	RIFPSORA
age synchronised young adult C. elegans	Caenorhabditis elegans	NCBITaxon	NCBITaxon:6239	whole organism	UBERON	UBERON:0000468	sample collection	TAG-2-RPA-1	N2	RPA
age synchronised young adult C. elegans	Caenorhabditis elegans	NCBITaxon	NCBITaxon:6239	whole organism	UBERON	UBERON:0000468	sample collection	TAG-2-RPA-2	N2	RPA
age synchronised young adult C. elegans	Caenorhabditis elegans	NCBITaxon	NCBITaxon:6239	whole organism	UBERON	UBERON:0000468	sample collection	TAG-2-RPA-3	N2	RPA
age synchronised young adult C. elegans	Caenorhabditis elegans	NCBITaxon	NCBITaxon:6239	whole organism	UBERON	UBERON:0000468	sample collection	TAG-2-RRA-1	N2	RRA
age synchronised young adult C. elegans	Caenorhabditis elegans	NCBITaxon	NCBITaxon:6239	whole organism	UBERON	UBERON:0000468	sample collection	TAG-2-RRA-2	N2	RRA
age synchronised young adult C. elegans	Caenorhabditis elegans	NCBITaxon	NCBITaxon:6239	whole organism	UBERON	UBERON:0000468	sample collection	TAG-2-RRA-3	N2	RRA
age synchronised young adult C. elegans	Caenorhabditis elegans	NCBITaxon	NCBITaxon:6239	whole organism	UBERON	UBERON:0000468	sample collection	TAG-2-EAT-2-RRA-1	EAT-2	RRA
age synchronised young adult C. elegans	Caenorhabditis elegans	NCBITaxon	NCBITaxon:6239	whole organism	UBERON	UBERON:0000468	sample collection	TAG-2-EAT-2-RRA-2	EAT-2	RRA
age synchronised young adult C. elegans	Caenorhabditis elegans	NCBITaxon	NCBITaxon:6239	whole organism	UBERON	UBERON:0000468	sample collection	TAG-2-EAT-2-RRA-3	EAT-2	RRA
age synchronised young adult C. elegans	Caenorhabditis elegans	NCBITaxon	NCBITaxon:6239	whole organism	UBERON	UBERON:0000468	sample collection	TAG-3-ALLAN-1	N2	ALLAN
age synchronised young adult C. elegans	Caenorhabditis elegans	NCBITaxon	NCBITaxon:6239	whole organism	UBERON	UBERON:0000468	sample collection	TAG-3-ALLAN-2	N2	ALLAN
age synchronised young adult C. elegans	Caenorhabditis elegans	NCBITaxon	NCBITaxon:6239	whole organism	UBERON	UBERON:0000468	sample collection	TAG-3-ALLAN-3	N2	ALLAN
age synchronised young adult C. elegans	Caenorhabditis elegans	NCBITaxon	NCBITaxon:6239	whole organism	UBERON	UBERON:0000468	sample collection	TAG-3-PSORA-1	N2	PSORA
age synchronised young adult C. elegans	Caenorhabditis elegans	NCBITaxon	NCBITaxon:6239	whole organism	UBERON	UBERON:0000468	sample collection	TAG-3-PSORA-2	N2	PSORA
age synchronised young adult C. elegans	Caenorhabditis elegans	NCBITaxon	NCBITaxon:6239	whole organism	UBERON	UBERON:0000468	sample collection	TAG-3-PSORA-3	N2	PSORA
age synchronised young adult C. elegans	Caenorhabditis elegans	NCBITaxon	NCBITaxon:6239	whole organism	UBERON	UBERON:0000468	sample collection	TAG-3-RAP-1	N2	RAP
age synchronised young adult C. elegans	Caenorhabditis elegans	NCBITaxon	NCBITaxon:6239	whole organism	UBERON	UBERON:0000468	sample collection	TAG-3-RAP-2	N2	RAP
age synchronised young adult C. elegans	Caenorhabditis elegans	NCBITaxon	NCBITaxon:6239	whole organism	UBERON	UBERON:0000468	sample collection	TAG-3-RAP-3	N2	RAP
age synchronised young adult C. elegans	Caenorhabditis elegans	NCBITaxon	NCBITaxon:6239	whole organism	UBERON	UBERON:0000468	sample collection	TAG-3-RAPRIF-1	N2	RAPRIF
age synchronised young adult C. elegans	Caenorhabditis elegans	NCBITaxon	NCBITaxon:6239	whole organism	UBERON	UBERON:0000468	sample collection	TAG-3-RAPRIF-2	N2	RAPRIF
age synchronised young adult C. elegans	Caenorhabditis elegans	NCBITaxon	NCBITaxon:6239	whole organism	UBERON	UBERON:0000468	sample collection	TAG-3-RAPRIF-3	N2	RAPRIF
age synchronised young adult C. elegans	Caenorhabditis elegans	NCBITaxon	NCBITaxon:6239	whole organism	UBERON	UBERON:0000468	sample collection	TAG-3-RIF-1	N2	RIF
age synchronised young adult C. elegans	Caenorhabditis elegans	NCBITaxon	NCBITaxon:6239	whole organism	UBERON	UBERON:0000468	sample collection	TAG-3-RIF-2	N2	RIF
age synchronised young adult C. elegans	Caenorhabditis elegans	NCBITaxon	NCBITaxon:6239	whole organism	UBERON	UBERON:0000468	sample collection	TAG-3-RIF-3	N2	RIF
age synchronised young adult C. elegans	Caenorhabditis elegans	NCBITaxon	NCBITaxon:6239	whole organism	UBERON	UBERON:0000468	sample collection	TAG-3-RIFPSORA-1	N2	RIFPSORA
age synchronised young adult C. elegans	Caenorhabditis elegans	NCBITaxon	NCBITaxon:6239	whole organism	UBERON	UBERON:0000468	sample collection	TAG-3-RIFPSORA-2	N2	RIFPSORA
age synchronised young adult C. elegans	Caenorhabditis elegans	NCBITaxon	NCBITaxon:6239	whole organism	UBERON	UBERON:0000468	sample collection	TAG-3-RIFPSORA-3	N2	RIFPSORA
age synchronised young adult C. elegans	Caenorhabditis elegans	NCBITaxon	NCBITaxon:6239	whole organism	UBERON	UBERON:0000468	sample collection	TAG-3-RPA-1	N2	RPA
age synchronised young adult C. elegans	Caenorhabditis elegans	NCBITaxon	NCBITaxon:6239	whole organism	UBERON	UBERON:0000468	sample collection	TAG-3-RPA-2	N2	RPA
age synchronised young adult C. elegans	Caenorhabditis elegans	NCBITaxon	NCBITaxon:6239	whole organism	UBERON	UBERON:0000468	sample collection	TAG-3-RPA-3	N2	RPA
age synchronised young adult C. elegans	Caenorhabditis elegans	NCBITaxon	NCBITaxon:6239	whole organism	UBERON	UBERON:0000468	sample collection	TAG-3-RRA-1	N2	RRA
age synchronised young adult C. elegans	Caenorhabditis elegans	NCBITaxon	NCBITaxon:6239	whole organism	UBERON	UBERON:0000468	sample collection	TAG-3-RRA-2	N2	RRA
age synchronised young adult C. elegans	Caenorhabditis elegans	NCBITaxon	NCBITaxon:6239	whole organism	UBERON	UBERON:0000468	sample collection	TAG-3-RRA-3	N2	RRA
age synchronised young adult C. elegans	Caenorhabditis elegans	NCBITaxon	NCBITaxon:6239	whole organism	UBERON	UBERON:0000468	sample collection	TAG-3-EAT-2-RRA-1	EAT-2	RRA
age synchronised young adult C. elegans	Caenorhabditis elegans	NCBITaxon	NCBITaxon:6239	whole organism	UBERON	UBERON:0000468	sample collection	TAG-3-EAT-2-RRA-2	EAT-2	RRA
age synchronised young adult C. elegans	Caenorhabditis elegans	NCBITaxon	NCBITaxon:6239	whole organism	UBERON	UBERON:0000468	sample collection	TAG-3-EAT-2-RRA-3	EAT-2	RRA
age synchronised young adult C. elegans	Caenorhabditis elegans	NCBITaxon	NCBITaxon:6239	whole organism	UBERON	UBERON:0000468	sample collection	TAG-4-ALLAN-1	N2	ALLAN
age synchronised young adult C. elegans	Caenorhabditis elegans	NCBITaxon	NCBITaxon:6239	whole organism	UBERON	UBERON:0000468	sample collection	TAG-4-ALLAN-2	N2	ALLAN
age synchronised young adult C. elegans	Caenorhabditis elegans	NCBITaxon	NCBITaxon:6239	whole organism	UBERON	UBERON:0000468	sample collection	TAG-4-ALLAN-3	N2	ALLAN
age synchronised young adult C. elegans	Caenorhabditis elegans	NCBITaxon	NCBITaxon:6239	whole organism	UBERON	UBERON:0000468	sample collection	TAG-4-N2-1	N2	NO DRUG
age synchronised young adult C. elegans	Caenorhabditis elegans	NCBITaxon	NCBITaxon:6239	whole organism	UBERON	UBERON:0000468	sample collection	TAG-4-N2-2	N2	NO DRUG
age synchronised young adult C. elegans	Caenorhabditis elegans	NCBITaxon	NCBITaxon:6239	whole organism	UBERON	UBERON:0000468	sample collection	TAG-4-N2-3	N2	NO DRUG
age synchronised young adult C. elegans	Caenorhabditis elegans	NCBITaxon	NCBITaxon:6239	whole organism	UBERON	UBERON:0000468	sample collection	TAG-4-PSORA-1	N2	PSORA
age synchronised young adult C. elegans	Caenorhabditis elegans	NCBITaxon	NCBITaxon:6239	whole organism	UBERON	UBERON:0000468	sample collection	TAG-4-PSORA-2	N2	PSORA
age synchronised young adult C. elegans	Caenorhabditis elegans	NCBITaxon	NCBITaxon:6239	whole organism	UBERON	UBERON:0000468	sample collection	TAG-4-PSORA-3	N2	PSORA
age synchronised young adult C. elegans	Caenorhabditis elegans	NCBITaxon	NCBITaxon:6239	whole organism	UBERON	UBERON:0000468	sample collection	TAG-4-RAP-1	N2	RAP
age synchronised young adult C. elegans	Caenorhabditis elegans	NCBITaxon	NCBITaxon:6239	whole organism	UBERON	UBERON:0000468	sample collection	TAG-4-RAP-2	N2	RAP
age synchronised young adult C. elegans	Caenorhabditis elegans	NCBITaxon	NCBITaxon:6239	whole organism	UBERON	UBERON:0000468	sample collection	TAG-4-RAP-3	N2	RAP
age synchronised young adult C. elegans	Caenorhabditis elegans	NCBITaxon	NCBITaxon:6239	whole organism	UBERON	UBERON:0000468	sample collection	TAG-4-RAPRIF-1	N2	RAPRIF
age synchronised young adult C. elegans	Caenorhabditis elegans	NCBITaxon	NCBITaxon:6239	whole organism	UBERON	UBERON:0000468	sample collection	TAG-4-RAPRIF-2	N2	RAPRIF
age synchronised young adult C. elegans	Caenorhabditis elegans	NCBITaxon	NCBITaxon:6239	whole organism	UBERON	UBERON:0000468	sample collection	TAG-4-RAPRIF-3	N2	RAPRIF
age synchronised young adult C. elegans	Caenorhabditis elegans	NCBITaxon	NCBITaxon:6239	whole organism	UBERON	UBERON:0000468	sample collection	TAG-4-RIF-1	N2	RIF
age synchronised young adult C. elegans	Caenorhabditis elegans	NCBITaxon	NCBITaxon:6239	whole organism	UBERON	UBERON:0000468	sample collection	TAG-4-RIF-2	N2	RIF
age synchronised young adult C. elegans	Caenorhabditis elegans	NCBITaxon	NCBITaxon:6239	whole organism	UBERON	UBERON:0000468	sample collection	TAG-4-RIF-3	N2	RIF
age synchronised young adult C. elegans	Caenorhabditis elegans	NCBITaxon	NCBITaxon:6239	whole organism	UBERON	UBERON:0000468	sample collection	TAG-4-RIFPSORA-1	N2	RIFPSORA
age synchronised young adult C. elegans	Caenorhabditis elegans	NCBITaxon	NCBITaxon:6239	whole organism	UBERON	UBERON:0000468	sample collection	TAG-4-RIFPSORA-2	N2	RIFPSORA
age synchronised young adult C. elegans	Caenorhabditis elegans	NCBITaxon	NCBITaxon:6239	whole organism	UBERON	UBERON:0000468	sample collection	TAG-4-RIFPSORA-3	N2	RIFPSORA
age synchronised young adult C. elegans	Caenorhabditis elegans	NCBITaxon	NCBITaxon:6239	whole organism	UBERON	UBERON:0000468	sample collection	TAG-4-RPA-1	N2	RPA
age synchronised young adult C. elegans	Caenorhabditis elegans	NCBITaxon	NCBITaxon:6239	whole organism	UBERON	UBERON:0000468	sample collection	TAG-4-RPA-2	N2	RPA
age synchronised young adult C. elegans	Caenorhabditis elegans	NCBITaxon	NCBITaxon:6239	whole organism	UBERON	UBERON:0000468	sample collection	TAG-4-RPA-3	N2	RPA
age synchronised young adult C. elegans	Caenorhabditis elegans	NCBITaxon	NCBITaxon:6239	whole organism	UBERON	UBERON:0000468	sample collection	TAG-4-RRA-1	N2	RRA
age synchronised young adult C. elegans	Caenorhabditis elegans	NCBITaxon	NCBITaxon:6239	whole organism	UBERON	UBERON:0000468	sample collection	TAG-4-RRA-2	N2	RRA
age synchronised young adult C. elegans	Caenorhabditis elegans	NCBITaxon	NCBITaxon:6239	whole organism	UBERON	UBERON:0000468	sample collection	TAG-4-RRA-3	N2	RRA
age synchronised young adult C. elegans	Caenorhabditis elegans	NCBITaxon	NCBITaxon:6239	whole organism	UBERON	UBERON:0000468	sample collection	TAG-4-EAT-2-1	EAT-2	NO DRUG
age synchronised young adult C. elegans	Caenorhabditis elegans	NCBITaxon	NCBITaxon:6239	whole organism	UBERON	UBERON:0000468	sample collection	TAG-4-EAT-2-2	EAT-2	NO DRUG
age synchronised young adult C. elegans	Caenorhabditis elegans	NCBITaxon	NCBITaxon:6239	whole organism	UBERON	UBERON:0000468	sample collection	TAG-4-EAT-2-3	EAT-2	NO DRUG
age synchronised young adult C. elegans	Caenorhabditis elegans	NCBITaxon	NCBITaxon:6239	whole organism	UBERON	UBERON:0000468	sample collection	TAG-4-EAT-2-RRA-1	EAT-2	RRA
age synchronised young adult C. elegans	Caenorhabditis elegans	NCBITaxon	NCBITaxon:6239	whole organism	UBERON	UBERON:0000468	sample collection	TAG-4-EAT-2-RRA-2	EAT-2	RRA
age synchronised young adult C. elegans	Caenorhabditis elegans	NCBITaxon	NCBITaxon:6239	whole organism	UBERON	UBERON:0000468	sample collection	TAG-4-EAT-2-RRA-3	EAT-2	RRA
