# Supplementary material for: Lipid profiling of C. elegans strains administered pro-longevity drugs and drug combinations
Source: Sci Data. 2018 Oct 23;5:180231. doi: 10.1038/sdata.2018.231 (PMC6198751; doi:10.1038/sdata.2018.231)
Supplement: Supplementary file 1 [file sdata2018231-isa1.zip › a_Admasu_TAG_assay.txt]

Sample Name	Protocol REF	Parameter Value[instrument]	Parameter Value[manufacturer]	Assay Name	Raw Data File	Comment[Data Repository]	Comment[Data Record Accession]	Comment[Data Record URI]	Protocol REF	Derived Data File	Comment[Data Repository]	Comment[Data Record Accession]	Comment[Data Record URI]
TAG-1-EAT-2-1	Lipid analysis by Mass spectrometry	1290 Infinity LC system	Agilent Technologies	TAG-1-EAT-2-1	tag1_eat-2_1.d.7z	MetaboLights	MTBLS648	http://identifiers.org/metabolights:MTBLS648	LC-MS raw datasets	Triacylglycerides (TAGs) raw data	figshare	doi:10.6084/m9.figshare.6739250	https://doi.org/10.6084/m9.figshare.6739250
TAG-1-EAT-2-2	Lipid analysis by Mass spectrometry	1290 Infinity LC system	Agilent Technologies	TAG-1-EAT-2-2	tag1_eat-2_2.d.7z	MetaboLights	MTBLS648	http://identifiers.org/metabolights:MTBLS648	LC-MS raw datasets	Triacylglycerides (TAGs) raw data	figshare	doi:10.6084/m9.figshare.6739250	https://doi.org/10.6084/m9.figshare.6739250
TAG-1-EAT-2-3	Lipid analysis by Mass spectrometry	1290 Infinity LC system	Agilent Technologies	TAG-1-EAT-2-3	tag1_eat-2_3.d.7z	MetaboLights	MTBLS648	http://identifiers.org/metabolights:MTBLS648	LC-MS raw datasets	Triacylglycerides (TAGs) raw data	figshare	doi:10.6084/m9.figshare.6739250	https://doi.org/10.6084/m9.figshare.6739250
TAG-1-EAT-2-RPA-1	Lipid analysis by Mass spectrometry	1290 Infinity LC system	Agilent Technologies	TAG-1-EAT-2-RPA-1	tag1_eat-2_plus_RPA_1.d.7z	MetaboLights	MTBLS648	http://identifiers.org/metabolights:MTBLS648	LC-MS raw datasets	Triacylglycerides (TAGs) raw data	figshare	doi:10.6084/m9.figshare.6739250	https://doi.org/10.6084/m9.figshare.6739250
TAG-1-EAT-2-RPA-2	Lipid analysis by Mass spectrometry	1290 Infinity LC system	Agilent Technologies	TAG-1-EAT-2-RPA-2	tag1_eat-2_plus_RPA_2.d.7z	MetaboLights	MTBLS648	http://identifiers.org/metabolights:MTBLS648	LC-MS raw datasets	Triacylglycerides (TAGs) raw data	figshare	doi:10.6084/m9.figshare.6739250	https://doi.org/10.6084/m9.figshare.6739250
TAG-1-EAT-2-RPA-3	Lipid analysis by Mass spectrometry	1290 Infinity LC system	Agilent Technologies	TAG-1-EAT-2-RPA-3	tag1_eat-2_plus_RPA_3.d.7z	MetaboLights	MTBLS648	http://identifiers.org/metabolights:MTBLS648	LC-MS raw datasets	Triacylglycerides (TAGs) raw data	figshare	doi:10.6084/m9.figshare.6739250	https://doi.org/10.6084/m9.figshare.6739250
TAG-2-EAT-2-1	Lipid analysis by Mass spectrometry	1290 Infinity LC system	Agilent Technologies	TAG-2-EAT-2-1	tag2_eat-2_1.d.7z	MetaboLights	MTBLS648	http://identifiers.org/metabolights:MTBLS648	LC-MS raw datasets	Triacylglycerides (TAGs) raw data	figshare	doi:10.6084/m9.figshare.6739250	https://doi.org/10.6084/m9.figshare.6739250
TAG-2-EAT-2-2	Lipid analysis by Mass spectrometry	1290 Infinity LC system	Agilent Technologies	TAG-2-EAT-2-2	tag2_eat-2_2.d.7z	MetaboLights	MTBLS648	http://identifiers.org/metabolights:MTBLS648	LC-MS raw datasets	Triacylglycerides (TAGs) raw data	figshare	doi:10.6084/m9.figshare.6739250	https://doi.org/10.6084/m9.figshare.6739250
TAG-2-EAT-2-3	Lipid analysis by Mass spectrometry	1290 Infinity LC system	Agilent Technologies	TAG-2-EAT-2-3	tag2_eat-2_3.d.7z	MetaboLights	MTBLS648	http://identifiers.org/metabolights:MTBLS648	LC-MS raw datasets	Triacylglycerides (TAGs) raw data	figshare	doi:10.6084/m9.figshare.6739250	https://doi.org/10.6084/m9.figshare.6739250
TAG-2-EAT-2-RPA-1	Lipid analysis by Mass spectrometry	1290 Infinity LC system	Agilent Technologies	TAG-2-EAT-2-RPA-1	tag2_eat-2_plus_RPA_1.d.7z	MetaboLights	MTBLS648	http://identifiers.org/metabolights:MTBLS648	LC-MS raw datasets	Triacylglycerides (TAGs) raw data	figshare	doi:10.6084/m9.figshare.6739250	https://doi.org/10.6084/m9.figshare.6739250
TAG-2-EAT-2-RPA-2	Lipid analysis by Mass spectrometry	1290 Infinity LC system	Agilent Technologies	TAG-2-EAT-2-RPA-2	tag2_eat-2_plus_RPA_2.d.7z	MetaboLights	MTBLS648	http://identifiers.org/metabolights:MTBLS648	LC-MS raw datasets	Triacylglycerides (TAGs) raw data	figshare	doi:10.6084/m9.figshare.6739250	https://doi.org/10.6084/m9.figshare.6739250
TAG-2-EAT-2-RPA-3	Lipid analysis by Mass spectrometry	1290 Infinity LC system	Agilent Technologies	TAG-2-EAT-2-RPA-3	tag2_eat-2_plus_RPA_3.d.7z	MetaboLights	MTBLS648	http://identifiers.org/metabolights:MTBLS648	LC-MS raw datasets	Triacylglycerides (TAGs) raw data	figshare	doi:10.6084/m9.figshare.6739250	https://doi.org/10.6084/m9.figshare.6739250
TAG-3-EAT-2-1	Lipid analysis by Mass spectrometry	1290 Infinity LC system	Agilent Technologies	TAG-3-EAT-2-1	tag3_eat-2_1.d.7z	MetaboLights	MTBLS648	http://identifiers.org/metabolights:MTBLS648	LC-MS raw datasets	Triacylglycerides (TAGs) raw data	figshare	doi:10.6084/m9.figshare.6739250	https://doi.org/10.6084/m9.figshare.6739250
TAG-3-EAT-2-2	Lipid analysis by Mass spectrometry	1290 Infinity LC system	Agilent Technologies	TAG-3-EAT-2-2	tag3_eat-2_2.d.7z	MetaboLights	MTBLS648	http://identifiers.org/metabolights:MTBLS648	LC-MS raw datasets	Triacylglycerides (TAGs) raw data	figshare	doi:10.6084/m9.figshare.6739250	https://doi.org/10.6084/m9.figshare.6739250
TAG-3-EAT-2-3	Lipid analysis by Mass spectrometry	1290 Infinity LC system	Agilent Technologies	TAG-3-EAT-2-3	tag3_eat-2_3.d.7z	MetaboLights	MTBLS648	http://identifiers.org/metabolights:MTBLS648	LC-MS raw datasets	Triacylglycerides (TAGs) raw data	figshare	doi:10.6084/m9.figshare.6739250	https://doi.org/10.6084/m9.figshare.6739250
TAG-3-EAT-2-RPA-1	Lipid analysis by Mass spectrometry	1290 Infinity LC system	Agilent Technologies	TAG-3-EAT-2-RPA-1	tag3_eat-2_plus_RPA_1.d.7z	MetaboLights	MTBLS648	http://identifiers.org/metabolights:MTBLS648	LC-MS raw datasets	Triacylglycerides (TAGs) raw data	figshare	doi:10.6084/m9.figshare.6739250	https://doi.org/10.6084/m9.figshare.6739250
TAG-3-EAT-2-RPA-2	Lipid analysis by Mass spectrometry	1290 Infinity LC system	Agilent Technologies	TAG-3-EAT-2-RPA-2	tag3_eat-2_plus_RPA_2.d.7z	MetaboLights	MTBLS648	http://identifiers.org/metabolights:MTBLS648	LC-MS raw datasets	Triacylglycerides (TAGs) raw data	figshare	doi:10.6084/m9.figshare.6739250	https://doi.org/10.6084/m9.figshare.6739250
TAG-3-EAT-2-RPA-3	Lipid analysis by Mass spectrometry	1290 Infinity LC system	Agilent Technologies	TAG-3-EAT-2-RPA-3	tag3_eat-2_plus_RPA_3.d.7z	MetaboLights	MTBLS648	http://identifiers.org/metabolights:MTBLS648	LC-MS raw datasets	Triacylglycerides (TAGs) raw data	figshare	doi:10.6084/m9.figshare.6739250	https://doi.org/10.6084/m9.figshare.6739250
TAG-1-N2-1	Lipid analysis by Mass spectrometry	1290 Infinity LC system	Agilent Technologies	TAG-1-N2-1	tag1_N2_1.d.7z	MetaboLights	MTBLS648	http://identifiers.org/metabolights:MTBLS648	LC-MS raw datasets	Triacylglycerides (TAGs) raw data	figshare	doi:10.6084/m9.figshare.6739250	https://doi.org/10.6084/m9.figshare.6739250
TAG-1-N2-2	Lipid analysis by Mass spectrometry	1290 Infinity LC system	Agilent Technologies	TAG-1-N2-2	tag1_N2_2.d.7z	MetaboLights	MTBLS648	http://identifiers.org/metabolights:MTBLS648	LC-MS raw datasets	Triacylglycerides (TAGs) raw data	figshare	doi:10.6084/m9.figshare.6739250	https://doi.org/10.6084/m9.figshare.6739250
TAG-1-N2-3	Lipid analysis by Mass spectrometry	1290 Infinity LC system	Agilent Technologies	TAG-1-N2-3	tag1_N2_3.d.7z	MetaboLights	MTBLS648	http://identifiers.org/metabolights:MTBLS648	LC-MS raw datasets	Triacylglycerides (TAGs) raw data	figshare	doi:10.6084/m9.figshare.6739250	https://doi.org/10.6084/m9.figshare.6739250
TAG-1-N2-RPA-1	Lipid analysis by Mass spectrometry	1290 Infinity LC system	Agilent Technologies	TAG-1-N2-RPA-1	tag1_N2_plus_RPA_1.d.7z	MetaboLights	MTBLS648	http://identifiers.org/metabolights:MTBLS648	LC-MS raw datasets	Triacylglycerides (TAGs) raw data	figshare	doi:10.6084/m9.figshare.6739250	https://doi.org/10.6084/m9.figshare.6739250
TAG-1-N2-RPA-2	Lipid analysis by Mass spectrometry	1290 Infinity LC system	Agilent Technologies	TAG-1-N2-RPA-2	tag1_N2_plus_RPA_2.d.7z	MetaboLights	MTBLS648	http://identifiers.org/metabolights:MTBLS648	LC-MS raw datasets	Triacylglycerides (TAGs) raw data	figshare	doi:10.6084/m9.figshare.6739250	https://doi.org/10.6084/m9.figshare.6739250
TAG-1-N2-RPA-3	Lipid analysis by Mass spectrometry	1290 Infinity LC system	Agilent Technologies	TAG-1-N2-RPA-3	tag1_N2_plus_RRA_3.d.7z	MetaboLights	MTBLS648	http://identifiers.org/metabolights:MTBLS648	LC-MS raw datasets	Triacylglycerides (TAGs) raw data	figshare	doi:10.6084/m9.figshare.6739250	https://doi.org/10.6084/m9.figshare.6739250
TAG-1-N2-RRA-1	Lipid analysis by Mass spectrometry	1290 Infinity LC system	Agilent Technologies	TAG-1-N2-RRA-1	tag1_N2_plus_RRA_1.d.7z	MetaboLights	MTBLS648	http://identifiers.org/metabolights:MTBLS648	LC-MS raw datasets	Triacylglycerides (TAGs) raw data	figshare	doi:10.6084/m9.figshare.6739250	https://doi.org/10.6084/m9.figshare.6739250
TAG-1-N2-RRA-2	Lipid analysis by Mass spectrometry	1290 Infinity LC system	Agilent Technologies	TAG-1-N2-RRA-2	tag1_N2_plus_RRA_2.d.7z	MetaboLights	MTBLS648	http://identifiers.org/metabolights:MTBLS648	LC-MS raw datasets	Triacylglycerides (TAGs) raw data	figshare	doi:10.6084/m9.figshare.6739250	https://doi.org/10.6084/m9.figshare.6739250
TAG-1-N2-RRA-3	Lipid analysis by Mass spectrometry	1290 Infinity LC system	Agilent Technologies	TAG-1-N2-RRA-3	tag2_N2_plus_RRA_3.d.7z	MetaboLights	MTBLS648	http://identifiers.org/metabolights:MTBLS648	LC-MS raw datasets	Triacylglycerides (TAGs) raw data	figshare	doi:10.6084/m9.figshare.6739250	https://doi.org/10.6084/m9.figshare.6739250
TAG-2-N2-1	Lipid analysis by Mass spectrometry	1290 Infinity LC system	Agilent Technologies	TAG-2-N2-1	tag2_N2_1.d.7z	MetaboLights	MTBLS648	http://identifiers.org/metabolights:MTBLS648	LC-MS raw datasets	Triacylglycerides (TAGs) raw data	figshare	doi:10.6084/m9.figshare.6739250	https://doi.org/10.6084/m9.figshare.6739250
TAG-2-N2-2	Lipid analysis by Mass spectrometry	1290 Infinity LC system	Agilent Technologies	TAG-2-N2-2	tag2_N2_2.d.7z	MetaboLights	MTBLS648	http://identifiers.org/metabolights:MTBLS648	LC-MS raw datasets	Triacylglycerides (TAGs) raw data	figshare	doi:10.6084/m9.figshare.6739250	https://doi.org/10.6084/m9.figshare.6739250
TAG-2-N2-3	Lipid analysis by Mass spectrometry	1290 Infinity LC system	Agilent Technologies	TAG-2-N2-3	tag2_N2_3.d.7z	MetaboLights	MTBLS648	http://identifiers.org/metabolights:MTBLS648	LC-MS raw datasets	Triacylglycerides (TAGs) raw data	figshare	doi:10.6084/m9.figshare.6739250	https://doi.org/10.6084/m9.figshare.6739250
TAG-2-N2-RPA-1	Lipid analysis by Mass spectrometry	1290 Infinity LC system	Agilent Technologies	TAG-2-N2-RPA-1	tag2_N2_plus_RPA_1.d.7z	MetaboLights	MTBLS648	http://identifiers.org/metabolights:MTBLS648	LC-MS raw datasets	Triacylglycerides (TAGs) raw data	figshare	doi:10.6084/m9.figshare.6739250	https://doi.org/10.6084/m9.figshare.6739250
TAG-2-N2-RPA-2	Lipid analysis by Mass spectrometry	1290 Infinity LC system	Agilent Technologies	TAG-2-N2-RPA-2	tag1_N2_plus_RPA_2.d.7z	MetaboLights	MTBLS648	http://identifiers.org/metabolights:MTBLS648	LC-MS raw datasets	Triacylglycerides (TAGs) raw data	figshare	doi:10.6084/m9.figshare.6739250	https://doi.org/10.6084/m9.figshare.6739250
TAG-2-N2-RPA-3	Lipid analysis by Mass spectrometry	1290 Infinity LC system	Agilent Technologies	TAG-2-N2-RPA-3	tag2_N2_plus_RPA_3.d.7z	MetaboLights	MTBLS648	http://identifiers.org/metabolights:MTBLS648	LC-MS raw datasets	Triacylglycerides (TAGs) raw data	figshare	doi:10.6084/m9.figshare.6739250	https://doi.org/10.6084/m9.figshare.6739250
TAG-2-N2-RRA-1	Lipid analysis by Mass spectrometry	1290 Infinity LC system	Agilent Technologies	TAG-2-N2-RRA-1	tag2_N2_plus_RRA_1.d.7z	MetaboLights	MTBLS648	http://identifiers.org/metabolights:MTBLS648	LC-MS raw datasets	Triacylglycerides (TAGs) raw data	figshare	doi:10.6084/m9.figshare.6739250	https://doi.org/10.6084/m9.figshare.6739250
TAG-2-N2-RRA-2	Lipid analysis by Mass spectrometry	1290 Infinity LC system	Agilent Technologies	TAG-2-N2-RRA-2	tag2_N2_plus_RRA_2.d.7z	MetaboLights	MTBLS648	http://identifiers.org/metabolights:MTBLS648	LC-MS raw datasets	Triacylglycerides (TAGs) raw data	figshare	doi:10.6084/m9.figshare.6739250	https://doi.org/10.6084/m9.figshare.6739250
TAG-2-N2-RRA-3	Lipid analysis by Mass spectrometry	1290 Infinity LC system	Agilent Technologies	TAG-2-N2-RRA-3	tag2_N2_plus_RRA_3.d.7z	MetaboLights	MTBLS648	http://identifiers.org/metabolights:MTBLS648	LC-MS raw datasets	Triacylglycerides (TAGs) raw data	figshare	doi:10.6084/m9.figshare.6739250	https://doi.org/10.6084/m9.figshare.6739250
TAG-3-N2-1	Lipid analysis by Mass spectrometry	1290 Infinity LC system	Agilent Technologies	TAG-3-N2-1	tag3_N2_1.d.7z	MetaboLights	MTBLS648	http://identifiers.org/metabolights:MTBLS648	LC-MS raw datasets	Triacylglycerides (TAGs) raw data	figshare	doi:10.6084/m9.figshare.6739250	https://doi.org/10.6084/m9.figshare.6739250
TAG-3-N2-2	Lipid analysis by Mass spectrometry	1290 Infinity LC system	Agilent Technologies	TAG-3-N2-2	tag3_N2_2.d.7z	MetaboLights	MTBLS648	http://identifiers.org/metabolights:MTBLS648	LC-MS raw datasets	Triacylglycerides (TAGs) raw data	figshare	doi:10.6084/m9.figshare.6739250	https://doi.org/10.6084/m9.figshare.6739250
TAG-3-N2-3	Lipid analysis by Mass spectrometry	1290 Infinity LC system	Agilent Technologies	TAG-3-N2-3	tag3_N2_3.d.7z	MetaboLights	MTBLS648	http://identifiers.org/metabolights:MTBLS648	LC-MS raw datasets	Triacylglycerides (TAGs) raw data	figshare	doi:10.6084/m9.figshare.6739250	https://doi.org/10.6084/m9.figshare.6739250
TAG-3-N2-RPA-1	Lipid analysis by Mass spectrometry	1290 Infinity LC system	Agilent Technologies	TAG-3-N2-RPA-1	tag3_N2_plus_RPA_1.d.7z	MetaboLights	MTBLS648	http://identifiers.org/metabolights:MTBLS648	LC-MS raw datasets	Triacylglycerides (TAGs) raw data	figshare	doi:10.6084/m9.figshare.6739250	https://doi.org/10.6084/m9.figshare.6739250
TAG-3-N2-RPA-2	Lipid analysis by Mass spectrometry	1290 Infinity LC system	Agilent Technologies	TAG-3-N2-RPA-2	tag3_N2_plus_RRA_2.d.7z	MetaboLights	MTBLS648	http://identifiers.org/metabolights:MTBLS648	LC-MS raw datasets	Triacylglycerides (TAGs) raw data	figshare	doi:10.6084/m9.figshare.6739250	https://doi.org/10.6084/m9.figshare.6739250
TAG-3-N2-RPA-3	Lipid analysis by Mass spectrometry	1290 Infinity LC system	Agilent Technologies	TAG-3-N2-RPA-3	tag3_N2_plus_RRA_3.d.7z	MetaboLights	MTBLS648	http://identifiers.org/metabolights:MTBLS648	LC-MS raw datasets	Triacylglycerides (TAGs) raw data	figshare	doi:10.6084/m9.figshare.6739250	https://doi.org/10.6084/m9.figshare.6739250
TAG-3-N2-RRA-1	Lipid analysis by Mass spectrometry	1290 Infinity LC system	Agilent Technologies	TAG-3-N2-RRA-1	tag3_N2_plus_RRA_1.d.7z	MetaboLights	MTBLS648	http://identifiers.org/metabolights:MTBLS648	LC-MS raw datasets	Triacylglycerides (TAGs) raw data	figshare	doi:10.6084/m9.figshare.6739250	https://doi.org/10.6084/m9.figshare.6739250
TAG-3-N2-RRA-2	Lipid analysis by Mass spectrometry	1290 Infinity LC system	Agilent Technologies	TAG-3-N2-RRA-2	tag3_N2_plus_RRA_2.d.7z	MetaboLights	MTBLS648	http://identifiers.org/metabolights:MTBLS648	LC-MS raw datasets	Triacylglycerides (TAGs) raw data	figshare	doi:10.6084/m9.figshare.6739250	https://doi.org/10.6084/m9.figshare.6739250
TAG-3-N2-RRA-3	Lipid analysis by Mass spectrometry	1290 Infinity LC system	Agilent Technologies	TAG-3-N2-RRA-3	tag3_N2_plus_RRA_3.d.7z	MetaboLights	MTBLS648	http://identifiers.org/metabolights:MTBLS648	LC-MS raw datasets	Triacylglycerides (TAGs) raw data	figshare	doi:10.6084/m9.figshare.6739250	https://doi.org/10.6084/m9.figshare.6739250
TAG-1-ALLAN-1	Lipid analysis by Mass spectrometry	1290 Infinity LC system	Agilent Technologies	TAG-1-ALLAN-1	TAG1_Allan1.d.7z	MetaboLights	MTBLS648	http://identifiers.org/metabolights:MTBLS648	LC-MS raw datasets	Triacylglycerides (TAGs) raw data	figshare	doi:10.6084/m9.figshare.6739250	https://doi.org/10.6084/m9.figshare.6739250
TAG-1-ALLAN-2	Lipid analysis by Mass spectrometry	1290 Infinity LC system	Agilent Technologies	TAG-1-ALLAN-2	TAG1_Allan2.d.7z	MetaboLights	MTBLS648	http://identifiers.org/metabolights:MTBLS648	LC-MS raw datasets	Triacylglycerides (TAGs) raw data	figshare	doi:10.6084/m9.figshare.6739250	https://doi.org/10.6084/m9.figshare.6739250
TAG-1-ALLAN-3	Lipid analysis by Mass spectrometry	1290 Infinity LC system	Agilent Technologies	TAG-1-ALLAN-3	TAG1_Allan3.d.7z	MetaboLights	MTBLS648	http://identifiers.org/metabolights:MTBLS648	LC-MS raw datasets	Triacylglycerides (TAGs) raw data	figshare	doi:10.6084/m9.figshare.6739250	https://doi.org/10.6084/m9.figshare.6739250
TAG-1-N2-1	Lipid analysis by Mass spectrometry	1290 Infinity LC system	Agilent Technologies	TAG-1-N2-1	TAG1_N2_1.d.7z	MetaboLights	MTBLS648	http://identifiers.org/metabolights:MTBLS648	LC-MS raw datasets	Triacylglycerides (TAGs) raw data	figshare	doi:10.6084/m9.figshare.6739250	https://doi.org/10.6084/m9.figshare.6739250
TAG-1-N2-2	Lipid analysis by Mass spectrometry	1290 Infinity LC system	Agilent Technologies	TAG-1-N2-2	TAG1_N2_2.d.7z	MetaboLights	MTBLS648	http://identifiers.org/metabolights:MTBLS648	LC-MS raw datasets	Triacylglycerides (TAGs) raw data	figshare	doi:10.6084/m9.figshare.6739250	https://doi.org/10.6084/m9.figshare.6739250
TAG-1-N2-3	Lipid analysis by Mass spectrometry	1290 Infinity LC system	Agilent Technologies	TAG-1-N2-3	TAG1_N2_3.d.7z	MetaboLights	MTBLS648	http://identifiers.org/metabolights:MTBLS648	LC-MS raw datasets	Triacylglycerides (TAGs) raw data	figshare	doi:10.6084/m9.figshare.6739250	https://doi.org/10.6084/m9.figshare.6739250
TAG-1-PSORA-1	Lipid analysis by Mass spectrometry	1290 Infinity LC system	Agilent Technologies	TAG-1-PSORA-1	TAG1_Psora1.d.7z	MetaboLights	MTBLS648	http://identifiers.org/metabolights:MTBLS648	LC-MS raw datasets	Triacylglycerides (TAGs) raw data	figshare	doi:10.6084/m9.figshare.6739250	https://doi.org/10.6084/m9.figshare.6739250
TAG-1-PSORA-2	Lipid analysis by Mass spectrometry	1290 Infinity LC system	Agilent Technologies	TAG-1-PSORA-2	TAG1_Psora2.d.7z	MetaboLights	MTBLS648	http://identifiers.org/metabolights:MTBLS648	LC-MS raw datasets	Triacylglycerides (TAGs) raw data	figshare	doi:10.6084/m9.figshare.6739250	https://doi.org/10.6084/m9.figshare.6739250
TAG-1-PSORA-3	Lipid analysis by Mass spectrometry	1290 Infinity LC system	Agilent Technologies	TAG-1-PSORA-3	TAG1_Psora3.d.7z	MetaboLights	MTBLS648	http://identifiers.org/metabolights:MTBLS648	LC-MS raw datasets	Triacylglycerides (TAGs) raw data	figshare	doi:10.6084/m9.figshare.6739250	https://doi.org/10.6084/m9.figshare.6739250
TAG-1-RAP-1	Lipid analysis by Mass spectrometry	1290 Infinity LC system	Agilent Technologies	TAG-1-RAP-1	TAG1_Rap1.d.7z	MetaboLights	MTBLS648	http://identifiers.org/metabolights:MTBLS648	LC-MS raw datasets	Triacylglycerides (TAGs) raw data	figshare	doi:10.6084/m9.figshare.6739250	https://doi.org/10.6084/m9.figshare.6739250
TAG-1-RAP-2	Lipid analysis by Mass spectrometry	1290 Infinity LC system	Agilent Technologies	TAG-1-RAP-2	TAG1_Rap2.d.7z	MetaboLights	MTBLS648	http://identifiers.org/metabolights:MTBLS648	LC-MS raw datasets	Triacylglycerides (TAGs) raw data	figshare	doi:10.6084/m9.figshare.6739250	https://doi.org/10.6084/m9.figshare.6739250
TAG-1-RAP-3	Lipid analysis by Mass spectrometry	1290 Infinity LC system	Agilent Technologies	TAG-1-RAP-3	TAG1_Rap3.d.7z	MetaboLights	MTBLS648	http://identifiers.org/metabolights:MTBLS648	LC-MS raw datasets	Triacylglycerides (TAGs) raw data	figshare	doi:10.6084/m9.figshare.6739250	https://doi.org/10.6084/m9.figshare.6739250
TAG-1-RAPRIF-1	Lipid analysis by Mass spectrometry	1290 Infinity LC system	Agilent Technologies	TAG-1-RAPRIF-1	TAG1_RapRif1.d.7z	MetaboLights	MTBLS648	http://identifiers.org/metabolights:MTBLS648	LC-MS raw datasets	Triacylglycerides (TAGs) raw data	figshare	doi:10.6084/m9.figshare.6739250	https://doi.org/10.6084/m9.figshare.6739250
TAG-1-RAPRIF-2	Lipid analysis by Mass spectrometry	1290 Infinity LC system	Agilent Technologies	TAG-1-RAPRIF-2	TAG1_RapRif2.d.7z	MetaboLights	MTBLS648	http://identifiers.org/metabolights:MTBLS648	LC-MS raw datasets	Triacylglycerides (TAGs) raw data	figshare	doi:10.6084/m9.figshare.6739250	https://doi.org/10.6084/m9.figshare.6739250
TAG-1-RAPRIF-3	Lipid analysis by Mass spectrometry	1290 Infinity LC system	Agilent Technologies	TAG-1-RAPRIF-3	TAG1_RapRif3.d.7z	MetaboLights	MTBLS648	http://identifiers.org/metabolights:MTBLS648	LC-MS raw datasets	Triacylglycerides (TAGs) raw data	figshare	doi:10.6084/m9.figshare.6739250	https://doi.org/10.6084/m9.figshare.6739250
TAG-1-RIF-1	Lipid analysis by Mass spectrometry	1290 Infinity LC system	Agilent Technologies	TAG-1-RIF-1	TAG1_Rif1.d.7z	MetaboLights	MTBLS648	http://identifiers.org/metabolights:MTBLS648	LC-MS raw datasets	Triacylglycerides (TAGs) raw data	figshare	doi:10.6084/m9.figshare.6739250	https://doi.org/10.6084/m9.figshare.6739250
TAG-1-RIF-2	Lipid analysis by Mass spectrometry	1290 Infinity LC system	Agilent Technologies	TAG-1-RIF-2	TAG1_Rif2.d.7z	MetaboLights	MTBLS648	http://identifiers.org/metabolights:MTBLS648	LC-MS raw datasets	Triacylglycerides (TAGs) raw data	figshare	doi:10.6084/m9.figshare.6739250	https://doi.org/10.6084/m9.figshare.6739250
TAG-1-RIF-3	Lipid analysis by Mass spectrometry	1290 Infinity LC system	Agilent Technologies	TAG-1-RIF-3	TAG1_Rif3.d.7z	MetaboLights	MTBLS648	http://identifiers.org/metabolights:MTBLS648	LC-MS raw datasets	Triacylglycerides (TAGs) raw data	figshare	doi:10.6084/m9.figshare.6739250	https://doi.org/10.6084/m9.figshare.6739250
TAG-1-RIFPSORA-1	Lipid analysis by Mass spectrometry	1290 Infinity LC system	Agilent Technologies	TAG-1-RIFPSORA-1	TAG1_RifPso1.d.7z	MetaboLights	MTBLS648	http://identifiers.org/metabolights:MTBLS648	LC-MS raw datasets	Triacylglycerides (TAGs) raw data	figshare	doi:10.6084/m9.figshare.6739250	https://doi.org/10.6084/m9.figshare.6739250
TAG-1-RIFPSORA-2	Lipid analysis by Mass spectrometry	1290 Infinity LC system	Agilent Technologies	TAG-1-RIFPSORA-2	TAG1_RifPso2.d.7z	MetaboLights	MTBLS648	http://identifiers.org/metabolights:MTBLS648	LC-MS raw datasets	Triacylglycerides (TAGs) raw data	figshare	doi:10.6084/m9.figshare.6739250	https://doi.org/10.6084/m9.figshare.6739250
TAG-1-RIFPSORA-3	Lipid analysis by Mass spectrometry	1290 Infinity LC system	Agilent Technologies	TAG-1-RIFPSORA-3	TAG1_RifPso3.d.7z	MetaboLights	MTBLS648	http://identifiers.org/metabolights:MTBLS648	LC-MS raw datasets	Triacylglycerides (TAGs) raw data	figshare	doi:10.6084/m9.figshare.6739250	https://doi.org/10.6084/m9.figshare.6739250
TAG-1-RPA-1	Lipid analysis by Mass spectrometry	1290 Infinity LC system	Agilent Technologies	TAG-1-RPA-1	TAG1_RPA1.d.7z	MetaboLights	MTBLS648	http://identifiers.org/metabolights:MTBLS648	LC-MS raw datasets	Triacylglycerides (TAGs) raw data	figshare	doi:10.6084/m9.figshare.6739250	https://doi.org/10.6084/m9.figshare.6739250
TAG-1-RPA-2	Lipid analysis by Mass spectrometry	1290 Infinity LC system	Agilent Technologies	TAG-1-RPA-2	TAG1_RPA2.d.7z	MetaboLights	MTBLS648	http://identifiers.org/metabolights:MTBLS648	LC-MS raw datasets	Triacylglycerides (TAGs) raw data	figshare	doi:10.6084/m9.figshare.6739250	https://doi.org/10.6084/m9.figshare.6739250
TAG-1-RPA-3	Lipid analysis by Mass spectrometry	1290 Infinity LC system	Agilent Technologies	TAG-1-RPA-3	TAG1_RPA3.d.7z	MetaboLights	MTBLS648	http://identifiers.org/metabolights:MTBLS648	LC-MS raw datasets	Triacylglycerides (TAGs) raw data	figshare	doi:10.6084/m9.figshare.6739250	https://doi.org/10.6084/m9.figshare.6739250
TAG-1-RRA-1	Lipid analysis by Mass spectrometry	1290 Infinity LC system	Agilent Technologies	TAG-1-RRA-1	TAG1_RRA1.d.7z	MetaboLights	MTBLS648	http://identifiers.org/metabolights:MTBLS648	LC-MS raw datasets	Triacylglycerides (TAGs) raw data	figshare	doi:10.6084/m9.figshare.6739250	https://doi.org/10.6084/m9.figshare.6739250
TAG-1-RRA-2	Lipid analysis by Mass spectrometry	1290 Infinity LC system	Agilent Technologies	TAG-1-RRA-2	TAG1_RRA2.d.7z	MetaboLights	MTBLS648	http://identifiers.org/metabolights:MTBLS648	LC-MS raw datasets	Triacylglycerides (TAGs) raw data	figshare	doi:10.6084/m9.figshare.6739250	https://doi.org/10.6084/m9.figshare.6739250
TAG-1-RRA-3	Lipid analysis by Mass spectrometry	1290 Infinity LC system	Agilent Technologies	TAG-1-RRA-3	TAG1_RRA3.d.7z	MetaboLights	MTBLS648	http://identifiers.org/metabolights:MTBLS648	LC-MS raw datasets	Triacylglycerides (TAGs) raw data	figshare	doi:10.6084/m9.figshare.6739250	https://doi.org/10.6084/m9.figshare.6739250
TAG-1-EAT-2-1	Lipid analysis by Mass spectrometry	1290 Infinity LC system	Agilent Technologies	TAG-1-EAT-2-1	TAG1_eat-2_1.d.7z	MetaboLights	MTBLS648	http://identifiers.org/metabolights:MTBLS648	LC-MS raw datasets	Triacylglycerides (TAGs) raw data	figshare	doi:10.6084/m9.figshare.6739250	https://doi.org/10.6084/m9.figshare.6739250
TAG-1-EAT-2-2	Lipid analysis by Mass spectrometry	1290 Infinity LC system	Agilent Technologies	TAG-1-EAT-2-2	TAG1_eat-2_2.d.7z	MetaboLights	MTBLS648	http://identifiers.org/metabolights:MTBLS648	LC-MS raw datasets	Triacylglycerides (TAGs) raw data	figshare	doi:10.6084/m9.figshare.6739250	https://doi.org/10.6084/m9.figshare.6739250
TAG-1-EAT-2-3	Lipid analysis by Mass spectrometry	1290 Infinity LC system	Agilent Technologies	TAG-1-EAT-2-3	TAG1_eat-2_3.d.7z	MetaboLights	MTBLS648	http://identifiers.org/metabolights:MTBLS648	LC-MS raw datasets	Triacylglycerides (TAGs) raw data	figshare	doi:10.6084/m9.figshare.6739250	https://doi.org/10.6084/m9.figshare.6739250
TAG-1-EAT-2-RRA-1	Lipid analysis by Mass spectrometry	1290 Infinity LC system	Agilent Technologies	TAG-1-EAT-2-RRA-1	TAG1_eat-2_RRA_1.d.7z	MetaboLights	MTBLS648	http://identifiers.org/metabolights:MTBLS648	LC-MS raw datasets	Triacylglycerides (TAGs) raw data	figshare	doi:10.6084/m9.figshare.6739250	https://doi.org/10.6084/m9.figshare.6739250
TAG-1-EAT-2-RRA-2	Lipid analysis by Mass spectrometry	1290 Infinity LC system	Agilent Technologies	TAG-1-EAT-2-RRA-2	TAG1_eat-2_RRA_2.d.7z	MetaboLights	MTBLS648	http://identifiers.org/metabolights:MTBLS648	LC-MS raw datasets	Triacylglycerides (TAGs) raw data	figshare	doi:10.6084/m9.figshare.6739250	https://doi.org/10.6084/m9.figshare.6739250
TAG-1-EAT-2-RRA-3	Lipid analysis by Mass spectrometry	1290 Infinity LC system	Agilent Technologies	TAG-1-EAT-2-RRA-3	TAG1_eat-2_RRA_3.d.7z	MetaboLights	MTBLS648	http://identifiers.org/metabolights:MTBLS648	LC-MS raw datasets	Triacylglycerides (TAGs) raw data	figshare	doi:10.6084/m9.figshare.6739250	https://doi.org/10.6084/m9.figshare.6739250
TAG-2-ALLAN-1	Lipid analysis by Mass spectrometry	1290 Infinity LC system	Agilent Technologies	TAG-2-ALLAN-1	TAG2_Allan1.d.7z	MetaboLights	MTBLS648	http://identifiers.org/metabolights:MTBLS648	LC-MS raw datasets	Triacylglycerides (TAGs) raw data	figshare	doi:10.6084/m9.figshare.6739250	https://doi.org/10.6084/m9.figshare.6739250
TAG-2-ALLAN-2	Lipid analysis by Mass spectrometry	1290 Infinity LC system	Agilent Technologies	TAG-2-ALLAN-2	TAG2_Allan2.d.7z	MetaboLights	MTBLS648	http://identifiers.org/metabolights:MTBLS648	LC-MS raw datasets	Triacylglycerides (TAGs) raw data	figshare	doi:10.6084/m9.figshare.6739250	https://doi.org/10.6084/m9.figshare.6739250
TAG-2-ALLAN-3	Lipid analysis by Mass spectrometry	1290 Infinity LC system	Agilent Technologies	TAG-2-ALLAN-3	TAG2_Allan3.d.7z	MetaboLights	MTBLS648	http://identifiers.org/metabolights:MTBLS648	LC-MS raw datasets	Triacylglycerides (TAGs) raw data	figshare	doi:10.6084/m9.figshare.6739250	https://doi.org/10.6084/m9.figshare.6739250
TAG-2-N2-1	Lipid analysis by Mass spectrometry	1290 Infinity LC system	Agilent Technologies	TAG-2-N2-1	TAG2_N2_1.d.7z	MetaboLights	MTBLS648	http://identifiers.org/metabolights:MTBLS648	LC-MS raw datasets	Triacylglycerides (TAGs) raw data	figshare	doi:10.6084/m9.figshare.6739250	https://doi.org/10.6084/m9.figshare.6739250
TAG-2-N2-2	Lipid analysis by Mass spectrometry	1290 Infinity LC system	Agilent Technologies	TAG-2-N2-2	TAG2_N2_2.d.7z	MetaboLights	MTBLS648	http://identifiers.org/metabolights:MTBLS648	LC-MS raw datasets	Triacylglycerides (TAGs) raw data	figshare	doi:10.6084/m9.figshare.6739250	https://doi.org/10.6084/m9.figshare.6739250
TAG-2-N2-3	Lipid analysis by Mass spectrometry	1290 Infinity LC system	Agilent Technologies	TAG-2-N2-3	TAG2_N2_3.d.7z	MetaboLights	MTBLS648	http://identifiers.org/metabolights:MTBLS648	LC-MS raw datasets	Triacylglycerides (TAGs) raw data	figshare	doi:10.6084/m9.figshare.6739250	https://doi.org/10.6084/m9.figshare.6739250
TAG-2-PSORA-1	Lipid analysis by Mass spectrometry	1290 Infinity LC system	Agilent Technologies	TAG-2-PSORA-1	TAG2_Psora1.d.7z	MetaboLights	MTBLS648	http://identifiers.org/metabolights:MTBLS648	LC-MS raw datasets	Triacylglycerides (TAGs) raw data	figshare	doi:10.6084/m9.figshare.6739250	https://doi.org/10.6084/m9.figshare.6739250
TAG-2-PSORA-2	Lipid analysis by Mass spectrometry	1290 Infinity LC system	Agilent Technologies	TAG-2-PSORA-2	TAG2_Psora2.d.7z	MetaboLights	MTBLS648	http://identifiers.org/metabolights:MTBLS648	LC-MS raw datasets	Triacylglycerides (TAGs) raw data	figshare	doi:10.6084/m9.figshare.6739250	https://doi.org/10.6084/m9.figshare.6739250
TAG-2-PSORA-3	Lipid analysis by Mass spectrometry	1290 Infinity LC system	Agilent Technologies	TAG-2-PSORA-3	TAG2_Psora3.d.7z	MetaboLights	MTBLS648	http://identifiers.org/metabolights:MTBLS648	LC-MS raw datasets	Triacylglycerides (TAGs) raw data	figshare	doi:10.6084/m9.figshare.6739250	https://doi.org/10.6084/m9.figshare.6739250
TAG-2-RAP-1	Lipid analysis by Mass spectrometry	1290 Infinity LC system	Agilent Technologies	TAG-2-RAP-1	TAG2_Rap1.d.7z	MetaboLights	MTBLS648	http://identifiers.org/metabolights:MTBLS648	LC-MS raw datasets	Triacylglycerides (TAGs) raw data	figshare	doi:10.6084/m9.figshare.6739250	https://doi.org/10.6084/m9.figshare.6739250
TAG-2-RAP-2	Lipid analysis by Mass spectrometry	1290 Infinity LC system	Agilent Technologies	TAG-2-RAP-2	TAG2_Rap2.d.7z	MetaboLights	MTBLS648	http://identifiers.org/metabolights:MTBLS648	LC-MS raw datasets	Triacylglycerides (TAGs) raw data	figshare	doi:10.6084/m9.figshare.6739250	https://doi.org/10.6084/m9.figshare.6739250
TAG-2-RAP-3	Lipid analysis by Mass spectrometry	1290 Infinity LC system	Agilent Technologies	TAG-2-RAP-3	TAG2_Rap3.d.7z	MetaboLights	MTBLS648	http://identifiers.org/metabolights:MTBLS648	LC-MS raw datasets	Triacylglycerides (TAGs) raw data	figshare	doi:10.6084/m9.figshare.6739250	https://doi.org/10.6084/m9.figshare.6739250
TAG-2-RAPRIF-1	Lipid analysis by Mass spectrometry	1290 Infinity LC system	Agilent Technologies	TAG-2-RAPRIF-1	TAG2_RapRif1.d.7z	MetaboLights	MTBLS648	http://identifiers.org/metabolights:MTBLS648	LC-MS raw datasets	Triacylglycerides (TAGs) raw data	figshare	doi:10.6084/m9.figshare.6739250	https://doi.org/10.6084/m9.figshare.6739250
TAG-2-RAPRIF-2	Lipid analysis by Mass spectrometry	1290 Infinity LC system	Agilent Technologies	TAG-2-RAPRIF-2	TAG2_RapRif2.d.7z	MetaboLights	MTBLS648	http://identifiers.org/metabolights:MTBLS648	LC-MS raw datasets	Triacylglycerides (TAGs) raw data	figshare	doi:10.6084/m9.figshare.6739250	https://doi.org/10.6084/m9.figshare.6739250
TAG-2-RAPRIF-3	Lipid analysis by Mass spectrometry	1290 Infinity LC system	Agilent Technologies	TAG-2-RAPRIF-3	TAG2_RapRif3.d.7z	MetaboLights	MTBLS648	http://identifiers.org/metabolights:MTBLS648	LC-MS raw datasets	Triacylglycerides (TAGs) raw data	figshare	doi:10.6084/m9.figshare.6739250	https://doi.org/10.6084/m9.figshare.6739250
TAG-2-RIF-1	Lipid analysis by Mass spectrometry	1290 Infinity LC system	Agilent Technologies	TAG-2-RIF-1	TAG2_Rif1.d.7z	MetaboLights	MTBLS648	http://identifiers.org/metabolights:MTBLS648	LC-MS raw datasets	Triacylglycerides (TAGs) raw data	figshare	doi:10.6084/m9.figshare.6739250	https://doi.org/10.6084/m9.figshare.6739250
TAG-2-RIF-2	Lipid analysis by Mass spectrometry	1290 Infinity LC system	Agilent Technologies	TAG-2-RIF-2	TAG2_Rif2.d.7z	MetaboLights	MTBLS648	http://identifiers.org/metabolights:MTBLS648	LC-MS raw datasets	Triacylglycerides (TAGs) raw data	figshare	doi:10.6084/m9.figshare.6739250	https://doi.org/10.6084/m9.figshare.6739250
TAG-2-RIF-3	Lipid analysis by Mass spectrometry	1290 Infinity LC system	Agilent Technologies	TAG-2-RIF-3	TAG2_Rif3.d.7z	MetaboLights	MTBLS648	http://identifiers.org/metabolights:MTBLS648	LC-MS raw datasets	Triacylglycerides (TAGs) raw data	figshare	doi:10.6084/m9.figshare.6739250	https://doi.org/10.6084/m9.figshare.6739250
TAG-2-RIFPSORA-1	Lipid analysis by Mass spectrometry	1290 Infinity LC system	Agilent Technologies	TAG-2-RIFPSORA-1	TAG2_RifPso1.d.7z	MetaboLights	MTBLS648	http://identifiers.org/metabolights:MTBLS648	LC-MS raw datasets	Triacylglycerides (TAGs) raw data	figshare	doi:10.6084/m9.figshare.6739250	https://doi.org/10.6084/m9.figshare.6739250
TAG-2-RIFPSORA-2	Lipid analysis by Mass spectrometry	1290 Infinity LC system	Agilent Technologies	TAG-2-RIFPSORA-2	TAG2_RifPso2.d.7z	MetaboLights	MTBLS648	http://identifiers.org/metabolights:MTBLS648	LC-MS raw datasets	Triacylglycerides (TAGs) raw data	figshare	doi:10.6084/m9.figshare.6739250	https://doi.org/10.6084/m9.figshare.6739250
TAG-2-RIFPSORA-3	Lipid analysis by Mass spectrometry	1290 Infinity LC system	Agilent Technologies	TAG-2-RIFPSORA-3	TAG2_RifPso3.d.7z	MetaboLights	MTBLS648	http://identifiers.org/metabolights:MTBLS648	LC-MS raw datasets	Triacylglycerides (TAGs) raw data	figshare	doi:10.6084/m9.figshare.6739250	https://doi.org/10.6084/m9.figshare.6739250
TAG-2-RPA-1	Lipid analysis by Mass spectrometry	1290 Infinity LC system	Agilent Technologies	TAG-2-RPA-1	TAG2_RPA1.d.7z	MetaboLights	MTBLS648	http://identifiers.org/metabolights:MTBLS648	LC-MS raw datasets	Triacylglycerides (TAGs) raw data	figshare	doi:10.6084/m9.figshare.6739250	https://doi.org/10.6084/m9.figshare.6739250
TAG-2-RPA-2	Lipid analysis by Mass spectrometry	1290 Infinity LC system	Agilent Technologies	TAG-2-RPA-2	TAG2_RPA2.d.7z	MetaboLights	MTBLS648	http://identifiers.org/metabolights:MTBLS648	LC-MS raw datasets	Triacylglycerides (TAGs) raw data	figshare	doi:10.6084/m9.figshare.6739250	https://doi.org/10.6084/m9.figshare.6739250
TAG-2-RPA-3	Lipid analysis by Mass spectrometry	1290 Infinity LC system	Agilent Technologies	TAG-2-RPA-3	TAG2_RPA3.d.7z	MetaboLights	MTBLS648	http://identifiers.org/metabolights:MTBLS648	LC-MS raw datasets	Triacylglycerides (TAGs) raw data	figshare	doi:10.6084/m9.figshare.6739250	https://doi.org/10.6084/m9.figshare.6739250
TAG-2-RRA-1	Lipid analysis by Mass spectrometry	1290 Infinity LC system	Agilent Technologies	TAG-2-RRA-1	TAG2_RRA1.d.7z	MetaboLights	MTBLS648	http://identifiers.org/metabolights:MTBLS648	LC-MS raw datasets	Triacylglycerides (TAGs) raw data	figshare	doi:10.6084/m9.figshare.6739250	https://doi.org/10.6084/m9.figshare.6739250
TAG-2-RRA-2	Lipid analysis by Mass spectrometry	1290 Infinity LC system	Agilent Technologies	TAG-2-RRA-2	TAG2_RRA2.d.7z	MetaboLights	MTBLS648	http://identifiers.org/metabolights:MTBLS648	LC-MS raw datasets	Triacylglycerides (TAGs) raw data	figshare	doi:10.6084/m9.figshare.6739250	https://doi.org/10.6084/m9.figshare.6739250
TAG-2-RRA-3	Lipid analysis by Mass spectrometry	1290 Infinity LC system	Agilent Technologies	TAG-2-RRA-3	TAG2_RRA3.d.7z	MetaboLights	MTBLS648	http://identifiers.org/metabolights:MTBLS648	LC-MS raw datasets	Triacylglycerides (TAGs) raw data	figshare	doi:10.6084/m9.figshare.6739250	https://doi.org/10.6084/m9.figshare.6739250
TAG-2-EAT-2-1	Lipid analysis by Mass spectrometry	1290 Infinity LC system	Agilent Technologies	TAG-2-EAT-2-1	TAG2_eat-2_1.d.7z	MetaboLights	MTBLS648	http://identifiers.org/metabolights:MTBLS648	LC-MS raw datasets	Triacylglycerides (TAGs) raw data	figshare	doi:10.6084/m9.figshare.6739250	https://doi.org/10.6084/m9.figshare.6739250
TAG-2-EAT-2-2	Lipid analysis by Mass spectrometry	1290 Infinity LC system	Agilent Technologies	TAG-2-EAT-2-2	TAG2_eat-2_2.d.7z	MetaboLights	MTBLS648	http://identifiers.org/metabolights:MTBLS648	LC-MS raw datasets	Triacylglycerides (TAGs) raw data	figshare	doi:10.6084/m9.figshare.6739250	https://doi.org/10.6084/m9.figshare.6739250
TAG-2-EAT-2-3	Lipid analysis by Mass spectrometry	1290 Infinity LC system	Agilent Technologies	TAG-2-EAT-2-3	TAG2_eat-2_3.d.7z	MetaboLights	MTBLS648	http://identifiers.org/metabolights:MTBLS648	LC-MS raw datasets	Triacylglycerides (TAGs) raw data	figshare	doi:10.6084/m9.figshare.6739250	https://doi.org/10.6084/m9.figshare.6739250
TAG-2-EAT-2-RRA-1	Lipid analysis by Mass spectrometry	1290 Infinity LC system	Agilent Technologies	TAG-2-EAT-2-RRA-1	TAG2_eat-2_RRA_1.d.7z	MetaboLights	MTBLS648	http://identifiers.org/metabolights:MTBLS648	LC-MS raw datasets	Triacylglycerides (TAGs) raw data	figshare	doi:10.6084/m9.figshare.6739250	https://doi.org/10.6084/m9.figshare.6739250
TAG-2-EAT-2-RRA-2	Lipid analysis by Mass spectrometry	1290 Infinity LC system	Agilent Technologies	TAG-2-EAT-2-RRA-2	TAG2_eat-2_RRA_2.d.7z	MetaboLights	MTBLS648	http://identifiers.org/metabolights:MTBLS648	LC-MS raw datasets	Triacylglycerides (TAGs) raw data	figshare	doi:10.6084/m9.figshare.6739250	https://doi.org/10.6084/m9.figshare.6739250
TAG-2-EAT-2-RRA-3	Lipid analysis by Mass spectrometry	1290 Infinity LC system	Agilent Technologies	TAG-2-EAT-2-RRA-3	TAG2_eat-2_RRA_3.d.7z	MetaboLights	MTBLS648	http://identifiers.org/metabolights:MTBLS648	LC-MS raw datasets	Triacylglycerides (TAGs) raw data	figshare	doi:10.6084/m9.figshare.6739250	https://doi.org/10.6084/m9.figshare.6739250
TAG-3-ALLAN-1	Lipid analysis by Mass spectrometry	1290 Infinity LC system	Agilent Technologies	TAG-3-ALLAN-1	TAG3_Allan1.d.7z	MetaboLights	MTBLS648	http://identifiers.org/metabolights:MTBLS648	LC-MS raw datasets	Triacylglycerides (TAGs) raw data	figshare	doi:10.6084/m9.figshare.6739250	https://doi.org/10.6084/m9.figshare.6739250
TAG-3-ALLAN-2	Lipid analysis by Mass spectrometry	1290 Infinity LC system	Agilent Technologies	TAG-3-ALLAN-2	TAG3_Allan2.d.7z	MetaboLights	MTBLS648	http://identifiers.org/metabolights:MTBLS648	LC-MS raw datasets	Triacylglycerides (TAGs) raw data	figshare	doi:10.6084/m9.figshare.6739250	https://doi.org/10.6084/m9.figshare.6739250
TAG-3-ALLAN-3	Lipid analysis by Mass spectrometry	1290 Infinity LC system	Agilent Technologies	TAG-3-ALLAN-3	TAG3_Allan3.d.7z	MetaboLights	MTBLS648	http://identifiers.org/metabolights:MTBLS648	LC-MS raw datasets	Triacylglycerides (TAGs) raw data	figshare	doi:10.6084/m9.figshare.6739250	https://doi.org/10.6084/m9.figshare.6739250
TAG-3-N2-1	Lipid analysis by Mass spectrometry	1290 Infinity LC system	Agilent Technologies	TAG-3-N2-1	TAG3_N2_1.d.7z	MetaboLights	MTBLS648	http://identifiers.org/metabolights:MTBLS648	LC-MS raw datasets	Triacylglycerides (TAGs) raw data	figshare	doi:10.6084/m9.figshare.6739250	https://doi.org/10.6084/m9.figshare.6739250
TAG-3-N2-2	Lipid analysis by Mass spectrometry	1290 Infinity LC system	Agilent Technologies	TAG-3-N2-2	TAG3_N2_2.d.7z	MetaboLights	MTBLS648	http://identifiers.org/metabolights:MTBLS648	LC-MS raw datasets	Triacylglycerides (TAGs) raw data	figshare	doi:10.6084/m9.figshare.6739250	https://doi.org/10.6084/m9.figshare.6739250
TAG-3-N2-3	Lipid analysis by Mass spectrometry	1290 Infinity LC system	Agilent Technologies	TAG-3-N2-3	TAG3_N2_3.d.7z	MetaboLights	MTBLS648	http://identifiers.org/metabolights:MTBLS648	LC-MS raw datasets	Triacylglycerides (TAGs) raw data	figshare	doi:10.6084/m9.figshare.6739250	https://doi.org/10.6084/m9.figshare.6739250
TAG-3-PSORA-1	Lipid analysis by Mass spectrometry	1290 Infinity LC system	Agilent Technologies	TAG-3-PSORA-1	TAG3_Psora1.d.7z	MetaboLights	MTBLS648	http://identifiers.org/metabolights:MTBLS648	LC-MS raw datasets	Triacylglycerides (TAGs) raw data	figshare	doi:10.6084/m9.figshare.6739250	https://doi.org/10.6084/m9.figshare.6739250
TAG-3-PSORA-2	Lipid analysis by Mass spectrometry	1290 Infinity LC system	Agilent Technologies	TAG-3-PSORA-2	TAG3_Psora2.d.7z	MetaboLights	MTBLS648	http://identifiers.org/metabolights:MTBLS648	LC-MS raw datasets	Triacylglycerides (TAGs) raw data	figshare	doi:10.6084/m9.figshare.6739250	https://doi.org/10.6084/m9.figshare.6739250
TAG-3-PSORA-3	Lipid analysis by Mass spectrometry	1290 Infinity LC system	Agilent Technologies	TAG-3-PSORA-3	TAG3_Psora3.d.7z	MetaboLights	MTBLS648	http://identifiers.org/metabolights:MTBLS648	LC-MS raw datasets	Triacylglycerides (TAGs) raw data	figshare	doi:10.6084/m9.figshare.6739250	https://doi.org/10.6084/m9.figshare.6739250
TAG-3-RAP-1	Lipid analysis by Mass spectrometry	1290 Infinity LC system	Agilent Technologies	TAG-3-RAP-1	TAG3_Rap1.d.7z	MetaboLights	MTBLS648	http://identifiers.org/metabolights:MTBLS648	LC-MS raw datasets	Triacylglycerides (TAGs) raw data	figshare	doi:10.6084/m9.figshare.6739250	https://doi.org/10.6084/m9.figshare.6739250
TAG-3-RAP-2	Lipid analysis by Mass spectrometry	1290 Infinity LC system	Agilent Technologies	TAG-3-RAP-2	TAG3_Rap2.d.7z	MetaboLights	MTBLS648	http://identifiers.org/metabolights:MTBLS648	LC-MS raw datasets	Triacylglycerides (TAGs) raw data	figshare	doi:10.6084/m9.figshare.6739250	https://doi.org/10.6084/m9.figshare.6739250
TAG-3-RAP-3	Lipid analysis by Mass spectrometry	1290 Infinity LC system	Agilent Technologies	TAG-3-RAP-3	TAG3_Rap3.d.7z	MetaboLights	MTBLS648	http://identifiers.org/metabolights:MTBLS648	LC-MS raw datasets	Triacylglycerides (TAGs) raw data	figshare	doi:10.6084/m9.figshare.6739250	https://doi.org/10.6084/m9.figshare.6739250
TAG-3-RAPRIF-1	Lipid analysis by Mass spectrometry	1290 Infinity LC system	Agilent Technologies	TAG-3-RAPRIF-1	TAG3_RapRif1.d.7z	MetaboLights	MTBLS648	http://identifiers.org/metabolights:MTBLS648	LC-MS raw datasets	Triacylglycerides (TAGs) raw data	figshare	doi:10.6084/m9.figshare.6739250	https://doi.org/10.6084/m9.figshare.6739250
TAG-3-RAPRIF-2	Lipid analysis by Mass spectrometry	1290 Infinity LC system	Agilent Technologies	TAG-3-RAPRIF-2	TAG3_RapRif2.d.7z	MetaboLights	MTBLS648	http://identifiers.org/metabolights:MTBLS648	LC-MS raw datasets	Triacylglycerides (TAGs) raw data	figshare	doi:10.6084/m9.figshare.6739250	https://doi.org/10.6084/m9.figshare.6739250
TAG-3-RAPRIF-3	Lipid analysis by Mass spectrometry	1290 Infinity LC system	Agilent Technologies	TAG-3-RAPRIF-3	TAG3_RapRif3.d.7z	MetaboLights	MTBLS648	http://identifiers.org/metabolights:MTBLS648	LC-MS raw datasets	Triacylglycerides (TAGs) raw data	figshare	doi:10.6084/m9.figshare.6739250	https://doi.org/10.6084/m9.figshare.6739250
TAG-3-RIF-1	Lipid analysis by Mass spectrometry	1290 Infinity LC system	Agilent Technologies	TAG-3-RIF-1	TAG3_Rif1.d.7z	MetaboLights	MTBLS648	http://identifiers.org/metabolights:MTBLS648	LC-MS raw datasets	Triacylglycerides (TAGs) raw data	figshare	doi:10.6084/m9.figshare.6739250	https://doi.org/10.6084/m9.figshare.6739250
TAG-3-RIF-2	Lipid analysis by Mass spectrometry	1290 Infinity LC system	Agilent Technologies	TAG-3-RIF-2	TAG3_Rif2.d.7z	MetaboLights	MTBLS648	http://identifiers.org/metabolights:MTBLS648	LC-MS raw datasets	Triacylglycerides (TAGs) raw data	figshare	doi:10.6084/m9.figshare.6739250	https://doi.org/10.6084/m9.figshare.6739250
TAG-3-RIF-3	Lipid analysis by Mass spectrometry	1290 Infinity LC system	Agilent Technologies	TAG-3-RIF-3	TAG3_Rif3.d.7z	MetaboLights	MTBLS648	http://identifiers.org/metabolights:MTBLS648	LC-MS raw datasets	Triacylglycerides (TAGs) raw data	figshare	doi:10.6084/m9.figshare.6739250	https://doi.org/10.6084/m9.figshare.6739250
TAG-3-RIFPSORA-1	Lipid analysis by Mass spectrometry	1290 Infinity LC system	Agilent Technologies	TAG-3-RIFPSORA-1	TAG3_RifPso1.d.7z	MetaboLights	MTBLS648	http://identifiers.org/metabolights:MTBLS648	LC-MS raw datasets	Triacylglycerides (TAGs) raw data	figshare	doi:10.6084/m9.figshare.6739250	https://doi.org/10.6084/m9.figshare.6739250
TAG-3-RIFPSORA-2	Lipid analysis by Mass spectrometry	1290 Infinity LC system	Agilent Technologies	TAG-3-RIFPSORA-2	TAG3_RifPso2.d.7z	MetaboLights	MTBLS648	http://identifiers.org/metabolights:MTBLS648	LC-MS raw datasets	Triacylglycerides (TAGs) raw data	figshare	doi:10.6084/m9.figshare.6739250	https://doi.org/10.6084/m9.figshare.6739250
TAG-3-RIFPSORA-3	Lipid analysis by Mass spectrometry	1290 Infinity LC system	Agilent Technologies	TAG-3-RIFPSORA-3	TAG3_RifPso3.d.7z	MetaboLights	MTBLS648	http://identifiers.org/metabolights:MTBLS648	LC-MS raw datasets	Triacylglycerides (TAGs) raw data	figshare	doi:10.6084/m9.figshare.6739250	https://doi.org/10.6084/m9.figshare.6739250
TAG-3-RPA-1	Lipid analysis by Mass spectrometry	1290 Infinity LC system	Agilent Technologies	TAG-3-RPA-1	TAG3_RPA1.d.7z	MetaboLights	MTBLS648	http://identifiers.org/metabolights:MTBLS648	LC-MS raw datasets	Triacylglycerides (TAGs) raw data	figshare	doi:10.6084/m9.figshare.6739250	https://doi.org/10.6084/m9.figshare.6739250
TAG-3-RPA-2	Lipid analysis by Mass spectrometry	1290 Infinity LC system	Agilent Technologies	TAG-3-RPA-2	TAG3_RPA2.d.7z	MetaboLights	MTBLS648	http://identifiers.org/metabolights:MTBLS648	LC-MS raw datasets	Triacylglycerides (TAGs) raw data	figshare	doi:10.6084/m9.figshare.6739250	https://doi.org/10.6084/m9.figshare.6739250
TAG-3-RPA-3	Lipid analysis by Mass spectrometry	1290 Infinity LC system	Agilent Technologies	TAG-3-RPA-3	TAG3_RPA3.d.7z	MetaboLights	MTBLS648	http://identifiers.org/metabolights:MTBLS648	LC-MS raw datasets	Triacylglycerides (TAGs) raw data	figshare	doi:10.6084/m9.figshare.6739250	https://doi.org/10.6084/m9.figshare.6739250
TAG-3-RRA-1	Lipid analysis by Mass spectrometry	1290 Infinity LC system	Agilent Technologies	TAG-3-RRA-1	TAG3_RRA1.d.7z	MetaboLights	MTBLS648	http://identifiers.org/metabolights:MTBLS648	LC-MS raw datasets	Triacylglycerides (TAGs) raw data	figshare	doi:10.6084/m9.figshare.6739250	https://doi.org/10.6084/m9.figshare.6739250
TAG-3-RRA-2	Lipid analysis by Mass spectrometry	1290 Infinity LC system	Agilent Technologies	TAG-3-RRA-2	TAG3_RRA2.d.7z	MetaboLights	MTBLS648	http://identifiers.org/metabolights:MTBLS648	LC-MS raw datasets	Triacylglycerides (TAGs) raw data	figshare	doi:10.6084/m9.figshare.6739250	https://doi.org/10.6084/m9.figshare.6739250
TAG-3-RRA-3	Lipid analysis by Mass spectrometry	1290 Infinity LC system	Agilent Technologies	TAG-3-RRA-3	TAG3_RRA3.d.7z	MetaboLights	MTBLS648	http://identifiers.org/metabolights:MTBLS648	LC-MS raw datasets	Triacylglycerides (TAGs) raw data	figshare	doi:10.6084/m9.figshare.6739250	https://doi.org/10.6084/m9.figshare.6739250
TAG-3-EAT-2-1	Lipid analysis by Mass spectrometry	1290 Infinity LC system	Agilent Technologies	TAG-3-EAT-2-1	TAG3_eat-2_1.d.7z	MetaboLights	MTBLS648	http://identifiers.org/metabolights:MTBLS648	LC-MS raw datasets	Triacylglycerides (TAGs) raw data	figshare	doi:10.6084/m9.figshare.6739250	https://doi.org/10.6084/m9.figshare.6739250
TAG-3-EAT-2-2	Lipid analysis by Mass spectrometry	1290 Infinity LC system	Agilent Technologies	TAG-3-EAT-2-2	TAG3_eat-2_2.d.7z	MetaboLights	MTBLS648	http://identifiers.org/metabolights:MTBLS648	LC-MS raw datasets	Triacylglycerides (TAGs) raw data	figshare	doi:10.6084/m9.figshare.6739250	https://doi.org/10.6084/m9.figshare.6739250
TAG-3-EAT-2-3	Lipid analysis by Mass spectrometry	1290 Infinity LC system	Agilent Technologies	TAG-3-EAT-2-3	TAG3_eat-2_3.d.7z	MetaboLights	MTBLS648	http://identifiers.org/metabolights:MTBLS648	LC-MS raw datasets	Triacylglycerides (TAGs) raw data	figshare	doi:10.6084/m9.figshare.6739250	https://doi.org/10.6084/m9.figshare.6739250
TAG-3-EAT-2-RRA-1	Lipid analysis by Mass spectrometry	1290 Infinity LC system	Agilent Technologies	TAG-3-EAT-2-RRA-1	TAG3_eat-2_RRA_1.d.7z	MetaboLights	MTBLS648	http://identifiers.org/metabolights:MTBLS648	LC-MS raw datasets	Triacylglycerides (TAGs) raw data	figshare	doi:10.6084/m9.figshare.6739250	https://doi.org/10.6084/m9.figshare.6739250
TAG-3-EAT-2-RRA-2	Lipid analysis by Mass spectrometry	1290 Infinity LC system	Agilent Technologies	TAG-3-EAT-2-RRA-2	TAG3_eat-2_RRA_2.d.7z	MetaboLights	MTBLS648	http://identifiers.org/metabolights:MTBLS648	LC-MS raw datasets	Triacylglycerides (TAGs) raw data	figshare	doi:10.6084/m9.figshare.6739250	https://doi.org/10.6084/m9.figshare.6739250
TAG-3-EAT-2-RRA-3	Lipid analysis by Mass spectrometry	1290 Infinity LC system	Agilent Technologies	TAG-3-EAT-2-RRA-3	TAG3_eat-2_RRA_3.d.7z	MetaboLights	MTBLS648	http://identifiers.org/metabolights:MTBLS648	LC-MS raw datasets	Triacylglycerides (TAGs) raw data	figshare	doi:10.6084/m9.figshare.6739250	https://doi.org/10.6084/m9.figshare.6739250
TAG-4-ALLAN-1	Lipid analysis by Mass spectrometry	1290 Infinity LC system	Agilent Technologies	TAG-4-ALLAN-1	TAG4_Allan1.d.7z	MetaboLights	MTBLS648	http://identifiers.org/metabolights:MTBLS648	LC-MS raw datasets	Triacylglycerides (TAGs) raw data	figshare	doi:10.6084/m9.figshare.6739250	https://doi.org/10.6084/m9.figshare.6739250
TAG-4-ALLAN-2	Lipid analysis by Mass spectrometry	1290 Infinity LC system	Agilent Technologies	TAG-4-ALLAN-2	TAG4_Allan2.d.7z	MetaboLights	MTBLS648	http://identifiers.org/metabolights:MTBLS648	LC-MS raw datasets	Triacylglycerides (TAGs) raw data	figshare	doi:10.6084/m9.figshare.6739250	https://doi.org/10.6084/m9.figshare.6739250
TAG-4-ALLAN-3	Lipid analysis by Mass spectrometry	1290 Infinity LC system	Agilent Technologies	TAG-4-ALLAN-3	TAG4_Allan3.d.7z	MetaboLights	MTBLS648	http://identifiers.org/metabolights:MTBLS648	LC-MS raw datasets	Triacylglycerides (TAGs) raw data	figshare	doi:10.6084/m9.figshare.6739250	https://doi.org/10.6084/m9.figshare.6739250
TAG-4-N2-1	Lipid analysis by Mass spectrometry	1290 Infinity LC system	Agilent Technologies	TAG-4-N2-1	TAG4_N2_1.d.7z	MetaboLights	MTBLS648	http://identifiers.org/metabolights:MTBLS648	LC-MS raw datasets	Triacylglycerides (TAGs) raw data	figshare	doi:10.6084/m9.figshare.6739250	https://doi.org/10.6084/m9.figshare.6739250
TAG-4-N2-2	Lipid analysis by Mass spectrometry	1290 Infinity LC system	Agilent Technologies	TAG-4-N2-2	TAG4_N2_2.d.7z	MetaboLights	MTBLS648	http://identifiers.org/metabolights:MTBLS648	LC-MS raw datasets	Triacylglycerides (TAGs) raw data	figshare	doi:10.6084/m9.figshare.6739250	https://doi.org/10.6084/m9.figshare.6739250
TAG-4-N2-3	Lipid analysis by Mass spectrometry	1290 Infinity LC system	Agilent Technologies	TAG-4-N2-3	TAG4_N3_3.d.7z	MetaboLights	MTBLS648	http://identifiers.org/metabolights:MTBLS648	LC-MS raw datasets	Triacylglycerides (TAGs) raw data	figshare	doi:10.6084/m9.figshare.6739250	https://doi.org/10.6084/m9.figshare.6739250
TAG-4-PSORA-1	Lipid analysis by Mass spectrometry	1290 Infinity LC system	Agilent Technologies	TAG-4-PSORA-1	TAG4_Pso1.d.7z	MetaboLights	MTBLS648	http://identifiers.org/metabolights:MTBLS648	LC-MS raw datasets	Triacylglycerides (TAGs) raw data	figshare	doi:10.6084/m9.figshare.6739250	https://doi.org/10.6084/m9.figshare.6739250
TAG-4-PSORA-2	Lipid analysis by Mass spectrometry	1290 Infinity LC system	Agilent Technologies	TAG-4-PSORA-2	TAG4_Pso2.d.7z	MetaboLights	MTBLS648	http://identifiers.org/metabolights:MTBLS648	LC-MS raw datasets	Triacylglycerides (TAGs) raw data	figshare	doi:10.6084/m9.figshare.6739250	https://doi.org/10.6084/m9.figshare.6739250
TAG-4-PSORA-3	Lipid analysis by Mass spectrometry	1290 Infinity LC system	Agilent Technologies	TAG-4-PSORA-3	TAG4_Pso3.d.7z	MetaboLights	MTBLS648	http://identifiers.org/metabolights:MTBLS648	LC-MS raw datasets	Triacylglycerides (TAGs) raw data	figshare	doi:10.6084/m9.figshare.6739250	https://doi.org/10.6084/m9.figshare.6739250
TAG-4-RAP-1	Lipid analysis by Mass spectrometry	1290 Infinity LC system	Agilent Technologies	TAG-4-RAP-1	TAG4_Rap1.d.7z	MetaboLights	MTBLS648	http://identifiers.org/metabolights:MTBLS648	LC-MS raw datasets	Triacylglycerides (TAGs) raw data	figshare	doi:10.6084/m9.figshare.6739250	https://doi.org/10.6084/m9.figshare.6739250
TAG-4-RAP-2	Lipid analysis by Mass spectrometry	1290 Infinity LC system	Agilent Technologies	TAG-4-RAP-2	TAG4_Rap2.d.7z	MetaboLights	MTBLS648	http://identifiers.org/metabolights:MTBLS648	LC-MS raw datasets	Triacylglycerides (TAGs) raw data	figshare	doi:10.6084/m9.figshare.6739250	https://doi.org/10.6084/m9.figshare.6739250
TAG-4-RAP-3	Lipid analysis by Mass spectrometry	1290 Infinity LC system	Agilent Technologies	TAG-4-RAP-3	TAG4_Rap3.d.7z	MetaboLights	MTBLS648	http://identifiers.org/metabolights:MTBLS648	LC-MS raw datasets	Triacylglycerides (TAGs) raw data	figshare	doi:10.6084/m9.figshare.6739250	https://doi.org/10.6084/m9.figshare.6739250
TAG-4-RAPRIF-1	Lipid analysis by Mass spectrometry	1290 Infinity LC system	Agilent Technologies	TAG-4-RAPRIF-1	TAG4_RiRa1.d.7z	MetaboLights	MTBLS648	http://identifiers.org/metabolights:MTBLS648	LC-MS raw datasets	Triacylglycerides (TAGs) raw data	figshare	doi:10.6084/m9.figshare.6739250	https://doi.org/10.6084/m9.figshare.6739250
TAG-4-RAPRIF-2	Lipid analysis by Mass spectrometry	1290 Infinity LC system	Agilent Technologies	TAG-4-RAPRIF-2	TAG4_RiRa2.d.7z	MetaboLights	MTBLS648	http://identifiers.org/metabolights:MTBLS648	LC-MS raw datasets	Triacylglycerides (TAGs) raw data	figshare	doi:10.6084/m9.figshare.6739250	https://doi.org/10.6084/m9.figshare.6739250
TAG-4-RAPRIF-3	Lipid analysis by Mass spectrometry	1290 Infinity LC system	Agilent Technologies	TAG-4-RAPRIF-3	TAG4_RiRa3.d.7z	MetaboLights	MTBLS648	http://identifiers.org/metabolights:MTBLS648	LC-MS raw datasets	Triacylglycerides (TAGs) raw data	figshare	doi:10.6084/m9.figshare.6739250	https://doi.org/10.6084/m9.figshare.6739250
TAG-4-RIF-1	Lipid analysis by Mass spectrometry	1290 Infinity LC system	Agilent Technologies	TAG-4-RIF-1	TAG4_Rif1.d.7z	MetaboLights	MTBLS648	http://identifiers.org/metabolights:MTBLS648	LC-MS raw datasets	Triacylglycerides (TAGs) raw data	figshare	doi:10.6084/m9.figshare.6739250	https://doi.org/10.6084/m9.figshare.6739250
TAG-4-RIF-2	Lipid analysis by Mass spectrometry	1290 Infinity LC system	Agilent Technologies	TAG-4-RIF-2	TAG4_Rif2.d.7z	MetaboLights	MTBLS648	http://identifiers.org/metabolights:MTBLS648	LC-MS raw datasets	Triacylglycerides (TAGs) raw data	figshare	doi:10.6084/m9.figshare.6739250	https://doi.org/10.6084/m9.figshare.6739250
TAG-4-RIF-3	Lipid analysis by Mass spectrometry	1290 Infinity LC system	Agilent Technologies	TAG-4-RIF-3	TAG4_Rif3.d.7z	MetaboLights	MTBLS648	http://identifiers.org/metabolights:MTBLS648	LC-MS raw datasets	Triacylglycerides (TAGs) raw data	figshare	doi:10.6084/m9.figshare.6739250	https://doi.org/10.6084/m9.figshare.6739250
TAG-4-RIFPSORA-1	Lipid analysis by Mass spectrometry	1290 Infinity LC system	Agilent Technologies	TAG-4-RIFPSORA-1	TAG4_RifPso1.d.7z	MetaboLights	MTBLS648	http://identifiers.org/metabolights:MTBLS648	LC-MS raw datasets	Triacylglycerides (TAGs) raw data	figshare	doi:10.6084/m9.figshare.6739250	https://doi.org/10.6084/m9.figshare.6739250
TAG-4-RIFPSORA-2	Lipid analysis by Mass spectrometry	1290 Infinity LC system	Agilent Technologies	TAG-4-RIFPSORA-2	TAG4_RifPso2.d.7z	MetaboLights	MTBLS648	http://identifiers.org/metabolights:MTBLS648	LC-MS raw datasets	Triacylglycerides (TAGs) raw data	figshare	doi:10.6084/m9.figshare.6739250	https://doi.org/10.6084/m9.figshare.6739250
TAG-4-RIFPSORA-3	Lipid analysis by Mass spectrometry	1290 Infinity LC system	Agilent Technologies	TAG-4-RIFPSORA-3	TAG4_RifPso3.d.7z	MetaboLights	MTBLS648	http://identifiers.org/metabolights:MTBLS648	LC-MS raw datasets	Triacylglycerides (TAGs) raw data	figshare	doi:10.6084/m9.figshare.6739250	https://doi.org/10.6084/m9.figshare.6739250
TAG-4-RPA-1	Lipid analysis by Mass spectrometry	1290 Infinity LC system	Agilent Technologies	TAG-4-RPA-1	TAG4_RPA1.d.7z	MetaboLights	MTBLS648	http://identifiers.org/metabolights:MTBLS648	LC-MS raw datasets	Triacylglycerides (TAGs) raw data	figshare	doi:10.6084/m9.figshare.6739250	https://doi.org/10.6084/m9.figshare.6739250
TAG-4-RPA-2	Lipid analysis by Mass spectrometry	1290 Infinity LC system	Agilent Technologies	TAG-4-RPA-2	TAG4_RPA2.d.7z	MetaboLights	MTBLS648	http://identifiers.org/metabolights:MTBLS648	LC-MS raw datasets	Triacylglycerides (TAGs) raw data	figshare	doi:10.6084/m9.figshare.6739250	https://doi.org/10.6084/m9.figshare.6739250
TAG-4-RPA-3	Lipid analysis by Mass spectrometry	1290 Infinity LC system	Agilent Technologies	TAG-4-RPA-3	TAG4_RPA3.d.7z	MetaboLights	MTBLS648	http://identifiers.org/metabolights:MTBLS648	LC-MS raw datasets	Triacylglycerides (TAGs) raw data	figshare	doi:10.6084/m9.figshare.6739250	https://doi.org/10.6084/m9.figshare.6739250
TAG-4-RRA-1	Lipid analysis by Mass spectrometry	1290 Infinity LC system	Agilent Technologies	TAG-4-RRA-1	TAG4_RRA1.d.7z	MetaboLights	MTBLS648	http://identifiers.org/metabolights:MTBLS648	LC-MS raw datasets	Triacylglycerides (TAGs) raw data	figshare	doi:10.6084/m9.figshare.6739250	https://doi.org/10.6084/m9.figshare.6739250
TAG-4-RRA-2	Lipid analysis by Mass spectrometry	1290 Infinity LC system	Agilent Technologies	TAG-4-RRA-2	TAG4_RRA2.d.7z	MetaboLights	MTBLS648	http://identifiers.org/metabolights:MTBLS648	LC-MS raw datasets	Triacylglycerides (TAGs) raw data	figshare	doi:10.6084/m9.figshare.6739250	https://doi.org/10.6084/m9.figshare.6739250
TAG-4-RRA-3	Lipid analysis by Mass spectrometry	1290 Infinity LC system	Agilent Technologies	TAG-4-RRA-3	TAG4_RRA3.d.7z	MetaboLights	MTBLS648	http://identifiers.org/metabolights:MTBLS648	LC-MS raw datasets	Triacylglycerides (TAGs) raw data	figshare	doi:10.6084/m9.figshare.6739250	https://doi.org/10.6084/m9.figshare.6739250
TAG-4-EAT-2-1	Lipid analysis by Mass spectrometry	1290 Infinity LC system	Agilent Technologies	TAG-4-EAT-2-1	TAG4_eat-2_1.d.7z	MetaboLights	MTBLS648	http://identifiers.org/metabolights:MTBLS648	LC-MS raw datasets	Triacylglycerides (TAGs) raw data	figshare	doi:10.6084/m9.figshare.6739250	https://doi.org/10.6084/m9.figshare.6739250
TAG-4-EAT-2-2	Lipid analysis by Mass spectrometry	1290 Infinity LC system	Agilent Technologies	TAG-4-EAT-2-2	TAG4_eat-2_2.d.7z	MetaboLights	MTBLS648	http://identifiers.org/metabolights:MTBLS648	LC-MS raw datasets	Triacylglycerides (TAGs) raw data	figshare	doi:10.6084/m9.figshare.6739250	https://doi.org/10.6084/m9.figshare.6739250
TAG-4-EAT-2-3	Lipid analysis by Mass spectrometry	1290 Infinity LC system	Agilent Technologies	TAG-4-EAT-2-3	TAG4_eat-2_3.d.7z	MetaboLights	MTBLS648	http://identifiers.org/metabolights:MTBLS648	LC-MS raw datasets	Triacylglycerides (TAGs) raw data	figshare	doi:10.6084/m9.figshare.6739250	https://doi.org/10.6084/m9.figshare.6739250
TAG-4-EAT-2-RRA-1	Lipid analysis by Mass spectrometry	1290 Infinity LC system	Agilent Technologies	TAG-4-EAT-2-RRA-1	TAG4_eat-2_RRA1.d.7z	MetaboLights	MTBLS648	http://identifiers.org/metabolights:MTBLS648	LC-MS raw datasets	Triacylglycerides (TAGs) raw data	figshare	doi:10.6084/m9.figshare.6739250	https://doi.org/10.6084/m9.figshare.6739250
TAG-4-EAT-2-RRA-2	Lipid analysis by Mass spectrometry	1290 Infinity LC system	Agilent Technologies	TAG-4-EAT-2-RRA-2	TAG4_eat-2_RRA2.d.7z	MetaboLights	MTBLS648	http://identifiers.org/metabolights:MTBLS648	LC-MS raw datasets	Triacylglycerides (TAGs) raw data	figshare	doi:10.6084/m9.figshare.6739250	https://doi.org/10.6084/m9.figshare.6739250
TAG-4-EAT-2-RRA-3	Lipid analysis by Mass spectrometry	1290 Infinity LC system	Agilent Technologies	TAG-4-EAT-2-RRA-3	TAG4_eat-2_RRA3.d.7z	MetaboLights	MTBLS648	http://identifiers.org/metabolights:MTBLS648	LC-MS raw datasets	Triacylglycerides (TAGs) raw data	figshare	doi:10.6084/m9.figshare.6739250	https://doi.org/10.6084/m9.figshare.6739250
