# Supplementary material for: Lipid profiling of C. elegans strains administered pro-longevity drugs and drug combinations
Source: Sci Data. 2018 Oct 23;5:180231. doi: 10.1038/sdata.2018.231 (PMC6198751; doi:10.1038/sdata.2018.231)
Supplement: Supplementary file 1 [file sdata2018231-isa1.zip › a_Admasu_PC_assay.txt]

Sample Name	Protocol REF	Parameter Value[instrument]	Parameter Value[manufacturer]	Assay Name	Raw Data File	Comment[Data Repository]	Comment[Data Record Accession]	Comment[Data Record URI]	Protocol REF	Derived Data File	Comment[Data Repository]	Comment[Data Record Accession]	Comment[Data Record URI]
PC-DAF-7-1	Lipid analysis by Mass spectrometry	1290 Infinity LC system	Agilent Technologies	PC-DAF-7-1	PC_daf-7-1.d.7z	MetaboLights	MTBLS648	http://identifiers.org/metabolights:MTBLS648	LC-MS raw datasets	Phosphatidylcholine (PC) raw data	figshare	doi:10.6084/m9.figshare.6739241	https://doi.org/10.6084/m9.figshare.6739241
PC-DAF-7-2	Lipid analysis by Mass spectrometry	1290 Infinity LC system	Agilent Technologies	PC-DAF-7-2	PC_daf-7-2.d.7z	MetaboLights	MTBLS648	http://identifiers.org/metabolights:MTBLS648	LC-MS raw datasets	Phosphatidylcholine (PC) raw data	figshare	doi:10.6084/m9.figshare.6739241	https://doi.org/10.6084/m9.figshare.6739241
PC-DAF-7-3	Lipid analysis by Mass spectrometry	1290 Infinity LC system	Agilent Technologies	PC-DAF-7-3	PC_daf-7-3.d.7z	MetaboLights	MTBLS648	http://identifiers.org/metabolights:MTBLS648	LC-MS raw datasets	Phosphatidylcholine (PC) raw data	figshare	doi:10.6084/m9.figshare.6739241	https://doi.org/10.6084/m9.figshare.6739241
PC-DAF-7-RPA-1	Lipid analysis by Mass spectrometry	1290 Infinity LC system	Agilent Technologies	PC-DAF-7-RPA-1	PC_daf_7-RPA1.d.7z	MetaboLights	MTBLS648	http://identifiers.org/metabolights:MTBLS648	LC-MS raw datasets	Phosphatidylcholine (PC) raw data	figshare	doi:10.6084/m9.figshare.6739241	https://doi.org/10.6084/m9.figshare.6739241
PC-DAF-7-RPA-2	Lipid analysis by Mass spectrometry	1290 Infinity LC system	Agilent Technologies	PC-DAF-7-RPA-2	PC_daf_7-RPA2.d.7z	MetaboLights	MTBLS648	http://identifiers.org/metabolights:MTBLS648	LC-MS raw datasets	Phosphatidylcholine (PC) raw data	figshare	doi:10.6084/m9.figshare.6739241	https://doi.org/10.6084/m9.figshare.6739241
PC-DAF-7-RPA-3	Lipid analysis by Mass spectrometry	1290 Infinity LC system	Agilent Technologies	PC-DAF-7-RPA-3	PC_daf_7-RPA3.d.7z	MetaboLights	MTBLS648	http://identifiers.org/metabolights:MTBLS648	LC-MS raw datasets	Phosphatidylcholine (PC) raw data	figshare	doi:10.6084/m9.figshare.6739241	https://doi.org/10.6084/m9.figshare.6739241
PC-DAF-7-RRA-1	Lipid analysis by Mass spectrometry	1290 Infinity LC system	Agilent Technologies	PC-DAF-7-RRA-1	PC_daf-7-RRA1.d.7z	MetaboLights	MTBLS648	http://identifiers.org/metabolights:MTBLS648	LC-MS raw datasets	Phosphatidylcholine (PC) raw data	figshare	doi:10.6084/m9.figshare.6739241	https://doi.org/10.6084/m9.figshare.6739241
PC-DAF-7-RRA-2	Lipid analysis by Mass spectrometry	1290 Infinity LC system	Agilent Technologies	PC-DAF-7-RRA-2	PC_daf-7-RRA2.d.7z	MetaboLights	MTBLS648	http://identifiers.org/metabolights:MTBLS648	LC-MS raw datasets	Phosphatidylcholine (PC) raw data	figshare	doi:10.6084/m9.figshare.6739241	https://doi.org/10.6084/m9.figshare.6739241
PC-DAF-7-RRA-3	Lipid analysis by Mass spectrometry	1290 Infinity LC system	Agilent Technologies	PC-DAF-7-RRA-3	PC_daf-7-RRA3.d.7z	MetaboLights	MTBLS648	http://identifiers.org/metabolights:MTBLS648	LC-MS raw datasets	Phosphatidylcholine (PC) raw data	figshare	doi:10.6084/m9.figshare.6739241	https://doi.org/10.6084/m9.figshare.6739241
PC-SBP-1-1	Lipid analysis by Mass spectrometry	1290 Infinity LC system	Agilent Technologies	PC-SBP-1-1	PC_sbp-1_1.d.7z	MetaboLights	MTBLS648	http://identifiers.org/metabolights:MTBLS648	LC-MS raw datasets	Phosphatidylcholine (PC) raw data	figshare	doi:10.6084/m9.figshare.6739241	https://doi.org/10.6084/m9.figshare.6739241
PC-SBP-1-2	Lipid analysis by Mass spectrometry	1290 Infinity LC system	Agilent Technologies	PC-SBP-1-2	PC_sbp-1_2.d.7z	MetaboLights	MTBLS648	http://identifiers.org/metabolights:MTBLS648	LC-MS raw datasets	Phosphatidylcholine (PC) raw data	figshare	doi:10.6084/m9.figshare.6739241	https://doi.org/10.6084/m9.figshare.6739241
PC-SBP-1-3	Lipid analysis by Mass spectrometry	1290 Infinity LC system	Agilent Technologies	PC-SBP-1-3	PC_sbp-1_3.d.7z	MetaboLights	MTBLS648	http://identifiers.org/metabolights:MTBLS648	LC-MS raw datasets	Phosphatidylcholine (PC) raw data	figshare	doi:10.6084/m9.figshare.6739241	https://doi.org/10.6084/m9.figshare.6739241
PC-SBP-1-RPA-1	Lipid analysis by Mass spectrometry	1290 Infinity LC system	Agilent Technologies	PC-SBP-1-RPA-1	PC_sbp-1-RPA1.d.7z	MetaboLights	MTBLS648	http://identifiers.org/metabolights:MTBLS648	LC-MS raw datasets	Phosphatidylcholine (PC) raw data	figshare	doi:10.6084/m9.figshare.6739241	https://doi.org/10.6084/m9.figshare.6739241
PC-SBP-1-RPA-2	Lipid analysis by Mass spectrometry	1290 Infinity LC system	Agilent Technologies	PC-SBP-1-RPA-2	PC_sbp-1-RPA2.d.7z	MetaboLights	MTBLS648	http://identifiers.org/metabolights:MTBLS648	LC-MS raw datasets	Phosphatidylcholine (PC) raw data	figshare	doi:10.6084/m9.figshare.6739241	https://doi.org/10.6084/m9.figshare.6739241
PC-SBP-1-RPA-3	Lipid analysis by Mass spectrometry	1290 Infinity LC system	Agilent Technologies	PC-SBP-1-RPA-3	PC_sbp-1-RPA3.d.7z	MetaboLights	MTBLS648	http://identifiers.org/metabolights:MTBLS648	LC-MS raw datasets	Phosphatidylcholine (PC) raw data	figshare	doi:10.6084/m9.figshare.6739241	https://doi.org/10.6084/m9.figshare.6739241
PC-SBP-1-RRA-1	Lipid analysis by Mass spectrometry	1290 Infinity LC system	Agilent Technologies	PC-SBP-1-RRA-1	PC_sbp-1-RRA1.d.7z	MetaboLights	MTBLS648	http://identifiers.org/metabolights:MTBLS648	LC-MS raw datasets	Phosphatidylcholine (PC) raw data	figshare	doi:10.6084/m9.figshare.6739241	https://doi.org/10.6084/m9.figshare.6739241
PC-SBP-1-RRA-2	Lipid analysis by Mass spectrometry	1290 Infinity LC system	Agilent Technologies	PC-SBP-1-RRA-2	PC_sbp-1-RRA2.d.7z	MetaboLights	MTBLS648	http://identifiers.org/metabolights:MTBLS648	LC-MS raw datasets	Phosphatidylcholine (PC) raw data	figshare	doi:10.6084/m9.figshare.6739241	https://doi.org/10.6084/m9.figshare.6739241
PC-SBP-1-RRA-3	Lipid analysis by Mass spectrometry	1290 Infinity LC system	Agilent Technologies	PC-SBP-1-RRA-3	PC_sbp-1-RRA3.d.7z	MetaboLights	MTBLS648	http://identifiers.org/metabolights:MTBLS648	LC-MS raw datasets	Phosphatidylcholine (PC) raw data	figshare	doi:10.6084/m9.figshare.6739241	https://doi.org/10.6084/m9.figshare.6739241
PC-EAT-2-1	Lipid analysis by Mass spectrometry	1290 Infinity LC system	Agilent Technologies	PC-EAT-2-1	PC_eat-2_1.d.7z	MetaboLights	MTBLS648	http://identifiers.org/metabolights:MTBLS648	LC-MS raw datasets	Phosphatidylcholine (PC) raw data	figshare	doi:10.6084/m9.figshare.6739241	https://doi.org/10.6084/m9.figshare.6739241
PC-EAT-2-2	Lipid analysis by Mass spectrometry	1290 Infinity LC system	Agilent Technologies	PC-EAT-2-2	PC_eat-2_2.d.7z	MetaboLights	MTBLS648	http://identifiers.org/metabolights:MTBLS648	LC-MS raw datasets	Phosphatidylcholine (PC) raw data	figshare	doi:10.6084/m9.figshare.6739241	https://doi.org/10.6084/m9.figshare.6739241
PC-EAT-2-3	Lipid analysis by Mass spectrometry	1290 Infinity LC system	Agilent Technologies	PC-EAT-2-3	PC_eat-2_3.d.7z	MetaboLights	MTBLS648	http://identifiers.org/metabolights:MTBLS648	LC-MS raw datasets	Phosphatidylcholine (PC) raw data	figshare	doi:10.6084/m9.figshare.6739241	https://doi.org/10.6084/m9.figshare.6739241
PC-EAT-2-RPA-1	Lipid analysis by Mass spectrometry	1290 Infinity LC system	Agilent Technologies	PC-EAT-2-RPA-1	PC_eat-2-RPA1.d.7z	MetaboLights	MTBLS648	http://identifiers.org/metabolights:MTBLS648	LC-MS raw datasets	Phosphatidylcholine (PC) raw data	figshare	doi:10.6084/m9.figshare.6739241	https://doi.org/10.6084/m9.figshare.6739241
PC-EAT-2-RPA-2	Lipid analysis by Mass spectrometry	1290 Infinity LC system	Agilent Technologies	PC-EAT-2-RPA-2	PC_eat-2-RPA2.d.7z	MetaboLights	MTBLS648	http://identifiers.org/metabolights:MTBLS648	LC-MS raw datasets	Phosphatidylcholine (PC) raw data	figshare	doi:10.6084/m9.figshare.6739241	https://doi.org/10.6084/m9.figshare.6739241
PC-EAT-2-RPA-3	Lipid analysis by Mass spectrometry	1290 Infinity LC system	Agilent Technologies	PC-EAT-2-RPA-3	PC_eat-2-RPA3.d.7z	MetaboLights	MTBLS648	http://identifiers.org/metabolights:MTBLS648	LC-MS raw datasets	Phosphatidylcholine (PC) raw data	figshare	doi:10.6084/m9.figshare.6739241	https://doi.org/10.6084/m9.figshare.6739241
PC-ALLAN-1	Lipid analysis by Mass spectrometry	1290 Infinity LC system	Agilent Technologies	PC-ALLAN-1	PC_Allan1.d.7z	MetaboLights	MTBLS648	http://identifiers.org/metabolights:MTBLS648	LC-MS raw datasets	Phosphatidylcholine (PC) raw data	figshare	doi:10.6084/m9.figshare.6739241	https://doi.org/10.6084/m9.figshare.6739241
PC-ALLAN-2	Lipid analysis by Mass spectrometry	1290 Infinity LC system	Agilent Technologies	PC-ALLAN-2	PC_Allan2.d.7z	MetaboLights	MTBLS648	http://identifiers.org/metabolights:MTBLS648	LC-MS raw datasets	Phosphatidylcholine (PC) raw data	figshare	doi:10.6084/m9.figshare.6739241	https://doi.org/10.6084/m9.figshare.6739241
PC-ALLAN-3	Lipid analysis by Mass spectrometry	1290 Infinity LC system	Agilent Technologies	PC-ALLAN-3	PC_Allan3.d.7z	MetaboLights	MTBLS648	http://identifiers.org/metabolights:MTBLS648	LC-MS raw datasets	Phosphatidylcholine (PC) raw data	figshare	doi:10.6084/m9.figshare.6739241	https://doi.org/10.6084/m9.figshare.6739241
PC-N2-1	Lipid analysis by Mass spectrometry	1290 Infinity LC system	Agilent Technologies	PC-N2-1	PC_N2-1.d.7z	MetaboLights	MTBLS648	http://identifiers.org/metabolights:MTBLS648	LC-MS raw datasets	Phosphatidylcholine (PC) raw data	figshare	doi:10.6084/m9.figshare.6739241	https://doi.org/10.6084/m9.figshare.6739241
PC-N2-2	Lipid analysis by Mass spectrometry	1290 Infinity LC system	Agilent Technologies	PC-N2-2	PC_N2-2.d.7z	MetaboLights	MTBLS648	http://identifiers.org/metabolights:MTBLS648	LC-MS raw datasets	Phosphatidylcholine (PC) raw data	figshare	doi:10.6084/m9.figshare.6739241	https://doi.org/10.6084/m9.figshare.6739241
PC-N2-3	Lipid analysis by Mass spectrometry	1290 Infinity LC system	Agilent Technologies	PC-N2-3	PC_N2-3.d.7z	MetaboLights	MTBLS648	http://identifiers.org/metabolights:MTBLS648	LC-MS raw datasets	Phosphatidylcholine (PC) raw data	figshare	doi:10.6084/m9.figshare.6739241	https://doi.org/10.6084/m9.figshare.6739241
PC-PSORA-1	Lipid analysis by Mass spectrometry	1290 Infinity LC system	Agilent Technologies	PC-PSORA-1	PC_Psora1.d.7z	MetaboLights	MTBLS648	http://identifiers.org/metabolights:MTBLS648	LC-MS raw datasets	Phosphatidylcholine (PC) raw data	figshare	doi:10.6084/m9.figshare.6739241	https://doi.org/10.6084/m9.figshare.6739241
PC-PSORA-2	Lipid analysis by Mass spectrometry	1290 Infinity LC system	Agilent Technologies	PC-PSORA-2	PC_Psora2.d.7z	MetaboLights	MTBLS648	http://identifiers.org/metabolights:MTBLS648	LC-MS raw datasets	Phosphatidylcholine (PC) raw data	figshare	doi:10.6084/m9.figshare.6739241	https://doi.org/10.6084/m9.figshare.6739241
PC-PSORA-3	Lipid analysis by Mass spectrometry	1290 Infinity LC system	Agilent Technologies	PC-PSORA-3	PC_Psora3.d.7z	MetaboLights	MTBLS648	http://identifiers.org/metabolights:MTBLS648	LC-MS raw datasets	Phosphatidylcholine (PC) raw data	figshare	doi:10.6084/m9.figshare.6739241	https://doi.org/10.6084/m9.figshare.6739241
PC-RAP-1	Lipid analysis by Mass spectrometry	1290 Infinity LC system	Agilent Technologies	PC-RAP-1	PC_Rap1.d.7z	MetaboLights	MTBLS648	http://identifiers.org/metabolights:MTBLS648	LC-MS raw datasets	Phosphatidylcholine (PC) raw data	figshare	doi:10.6084/m9.figshare.6739241	https://doi.org/10.6084/m9.figshare.6739241
PC-RAP-2	Lipid analysis by Mass spectrometry	1290 Infinity LC system	Agilent Technologies	PC-RAP-2	PC_Rap2.d.7z	MetaboLights	MTBLS648	http://identifiers.org/metabolights:MTBLS648	LC-MS raw datasets	Phosphatidylcholine (PC) raw data	figshare	doi:10.6084/m9.figshare.6739241	https://doi.org/10.6084/m9.figshare.6739241
PC-RAP-3	Lipid analysis by Mass spectrometry	1290 Infinity LC system	Agilent Technologies	PC-RAP-3	PC_Rap3.d.7z	MetaboLights	MTBLS648	http://identifiers.org/metabolights:MTBLS648	LC-MS raw datasets	Phosphatidylcholine (PC) raw data	figshare	doi:10.6084/m9.figshare.6739241	https://doi.org/10.6084/m9.figshare.6739241
PC-RAPRIF-1	Lipid analysis by Mass spectrometry	1290 Infinity LC system	Agilent Technologies	PC-RAPRIF-1	PC_RapRif1.d.7z	MetaboLights	MTBLS648	http://identifiers.org/metabolights:MTBLS648	LC-MS raw datasets	Phosphatidylcholine (PC) raw data	figshare	doi:10.6084/m9.figshare.6739241	https://doi.org/10.6084/m9.figshare.6739241
PC-RAPRIF-2	Lipid analysis by Mass spectrometry	1290 Infinity LC system	Agilent Technologies	PC-RAPRIF-2	PC_RapRif2.d.7z	MetaboLights	MTBLS648	http://identifiers.org/metabolights:MTBLS648	LC-MS raw datasets	Phosphatidylcholine (PC) raw data	figshare	doi:10.6084/m9.figshare.6739241	https://doi.org/10.6084/m9.figshare.6739241
PC-RAPRIF-3	Lipid analysis by Mass spectrometry	1290 Infinity LC system	Agilent Technologies	PC-RAPRIF-3	PC_RapRif3.d.7z	MetaboLights	MTBLS648	http://identifiers.org/metabolights:MTBLS648	LC-MS raw datasets	Phosphatidylcholine (PC) raw data	figshare	doi:10.6084/m9.figshare.6739241	https://doi.org/10.6084/m9.figshare.6739241
PC-RIF-1	Lipid analysis by Mass spectrometry	1290 Infinity LC system	Agilent Technologies	PC-RIF-1	PC_Rif1.d.7z	MetaboLights	MTBLS648	http://identifiers.org/metabolights:MTBLS648	LC-MS raw datasets	Phosphatidylcholine (PC) raw data	figshare	doi:10.6084/m9.figshare.6739241	https://doi.org/10.6084/m9.figshare.6739241
PC-RIF-2	Lipid analysis by Mass spectrometry	1290 Infinity LC system	Agilent Technologies	PC-RIF-2	PC_Rif2.d.7z	MetaboLights	MTBLS648	http://identifiers.org/metabolights:MTBLS648	LC-MS raw datasets	Phosphatidylcholine (PC) raw data	figshare	doi:10.6084/m9.figshare.6739241	https://doi.org/10.6084/m9.figshare.6739241
PC-RIF-3	Lipid analysis by Mass spectrometry	1290 Infinity LC system	Agilent Technologies	PC-RIF-3	PC_Rif3.d.7z	MetaboLights	MTBLS648	http://identifiers.org/metabolights:MTBLS648	LC-MS raw datasets	Phosphatidylcholine (PC) raw data	figshare	doi:10.6084/m9.figshare.6739241	https://doi.org/10.6084/m9.figshare.6739241
PC-RIFPSORA-1	Lipid analysis by Mass spectrometry	1290 Infinity LC system	Agilent Technologies	PC-RIFPSORA-1	PC_RifPso1.d.7z	MetaboLights	MTBLS648	http://identifiers.org/metabolights:MTBLS648	LC-MS raw datasets	Phosphatidylcholine (PC) raw data	figshare	doi:10.6084/m9.figshare.6739241	https://doi.org/10.6084/m9.figshare.6739241
PC-RIFPSORA-2	Lipid analysis by Mass spectrometry	1290 Infinity LC system	Agilent Technologies	PC-RIFPSORA-2	PC_RifPso2.d.7z	MetaboLights	MTBLS648	http://identifiers.org/metabolights:MTBLS648	LC-MS raw datasets	Phosphatidylcholine (PC) raw data	figshare	doi:10.6084/m9.figshare.6739241	https://doi.org/10.6084/m9.figshare.6739241
PC-RIFPSORA-3	Lipid analysis by Mass spectrometry	1290 Infinity LC system	Agilent Technologies	PC-RIFPSORA-3	PC_RRA1.d.7z	MetaboLights	MTBLS648	http://identifiers.org/metabolights:MTBLS648	LC-MS raw datasets	Phosphatidylcholine (PC) raw data	figshare	doi:10.6084/m9.figshare.6739241	https://doi.org/10.6084/m9.figshare.6739241
PC-RPA-1	Lipid analysis by Mass spectrometry	1290 Infinity LC system	Agilent Technologies	PC-RPA-1	PC_RPA1.d.7z	MetaboLights	MTBLS648	http://identifiers.org/metabolights:MTBLS648	LC-MS raw datasets	Phosphatidylcholine (PC) raw data	figshare	doi:10.6084/m9.figshare.6739241	https://doi.org/10.6084/m9.figshare.6739241
PC-RPA-2	Lipid analysis by Mass spectrometry	1290 Infinity LC system	Agilent Technologies	PC-RPA-2	PC_RPA2.d.7z	MetaboLights	MTBLS648	http://identifiers.org/metabolights:MTBLS648	LC-MS raw datasets	Phosphatidylcholine (PC) raw data	figshare	doi:10.6084/m9.figshare.6739241	https://doi.org/10.6084/m9.figshare.6739241
PC-RPA-3	Lipid analysis by Mass spectrometry	1290 Infinity LC system	Agilent Technologies	PC-RPA-3	PC_RPA3.d.7z	MetaboLights	MTBLS648	http://identifiers.org/metabolights:MTBLS648	LC-MS raw datasets	Phosphatidylcholine (PC) raw data	figshare	doi:10.6084/m9.figshare.6739241	https://doi.org/10.6084/m9.figshare.6739241
PC-RRA-1	Lipid analysis by Mass spectrometry	1290 Infinity LC system	Agilent Technologies	PC-RRA-1	PC_RRA1.d.7z	MetaboLights	MTBLS648	http://identifiers.org/metabolights:MTBLS648	LC-MS raw datasets	Phosphatidylcholine (PC) raw data	figshare	doi:10.6084/m9.figshare.6739241	https://doi.org/10.6084/m9.figshare.6739241
PC-RRA-2	Lipid analysis by Mass spectrometry	1290 Infinity LC system	Agilent Technologies	PC-RRA-2	PC_RRA2.d.7z	MetaboLights	MTBLS648	http://identifiers.org/metabolights:MTBLS648	LC-MS raw datasets	Phosphatidylcholine (PC) raw data	figshare	doi:10.6084/m9.figshare.6739241	https://doi.org/10.6084/m9.figshare.6739241
PC-RRA-3	Lipid analysis by Mass spectrometry	1290 Infinity LC system	Agilent Technologies	PC-RRA-3	PC_RRA3.d.7z	MetaboLights	MTBLS648	http://identifiers.org/metabolights:MTBLS648	LC-MS raw datasets	Phosphatidylcholine (PC) raw data	figshare	doi:10.6084/m9.figshare.6739241	https://doi.org/10.6084/m9.figshare.6739241
PC-EAT-2-1	Lipid analysis by Mass spectrometry	1290 Infinity LC system	Agilent Technologies	PC-EAT-2-1	PC_eat-2_1.d.7z	MetaboLights	MTBLS648	http://identifiers.org/metabolights:MTBLS648	LC-MS raw datasets	Phosphatidylcholine (PC) raw data	figshare	doi:10.6084/m9.figshare.6739241	https://doi.org/10.6084/m9.figshare.6739241
PC-EAT-2-2	Lipid analysis by Mass spectrometry	1290 Infinity LC system	Agilent Technologies	PC-EAT-2-2	PC_eat-2_2.d.7z	MetaboLights	MTBLS648	http://identifiers.org/metabolights:MTBLS648	LC-MS raw datasets	Phosphatidylcholine (PC) raw data	figshare	doi:10.6084/m9.figshare.6739241	https://doi.org/10.6084/m9.figshare.6739241
PC-EAT-2-3	Lipid analysis by Mass spectrometry	1290 Infinity LC system	Agilent Technologies	PC-EAT-2-3	PC_eat-2_3.d.7z	MetaboLights	MTBLS648	http://identifiers.org/metabolights:MTBLS648	LC-MS raw datasets	Phosphatidylcholine (PC) raw data	figshare	doi:10.6084/m9.figshare.6739241	https://doi.org/10.6084/m9.figshare.6739241
PC-EAT-2-RRA-1	Lipid analysis by Mass spectrometry	1290 Infinity LC system	Agilent Technologies	PC-EAT-2-RRA-1	PC_eat-2_RRA1.d.7z	MetaboLights	MTBLS648	http://identifiers.org/metabolights:MTBLS648	LC-MS raw datasets	Phosphatidylcholine (PC) raw data	figshare	doi:10.6084/m9.figshare.6739241	https://doi.org/10.6084/m9.figshare.6739241
PC-EAT-2-RRA-2	Lipid analysis by Mass spectrometry	1290 Infinity LC system	Agilent Technologies	PC-EAT-2-RRA-2	PC_eat-2_RRA2.d.7z	MetaboLights	MTBLS648	http://identifiers.org/metabolights:MTBLS648	LC-MS raw datasets	Phosphatidylcholine (PC) raw data	figshare	doi:10.6084/m9.figshare.6739241	https://doi.org/10.6084/m9.figshare.6739241
PC-EAT-2-RRA-3	Lipid analysis by Mass spectrometry	1290 Infinity LC system	Agilent Technologies	PC-EAT-2-RRA-3	PC_eat-2_RRA3.d.7z	MetaboLights	MTBLS648	http://identifiers.org/metabolights:MTBLS648	LC-MS raw datasets	Phosphatidylcholine (PC) raw data	figshare	doi:10.6084/m9.figshare.6739241	https://doi.org/10.6084/m9.figshare.6739241
