# Supplementary material for: Lipid profiling of C. elegans strains administered pro-longevity drugs and drug combinations
Source: Sci Data. 2018 Oct 23;5:180231. doi: 10.1038/sdata.2018.231 (PMC6198751; doi:10.1038/sdata.2018.231)
Supplement: Supplementary file 1 [file sdata2018231-isa1.zip › a_Admasu_PE_assay.txt]

Sample Name	Protocol REF	Parameter Value[instrument]	Parameter Value[manufacturer]	Assay Name	Raw Data File	Comment[Data Repository]	Comment[Data Record Accession]	Comment[Data Record URI]	Protocol REF	Derived Data File	Comment[Data Repository]	Comment[Data Record Accession]	Comment[Data Record URI]
PE-DAF-7-1	Lipid analysis by Mass spectrometry	1290 Infinity LC system	Agilent Technologies	PE-DAF-7-1	PE_daf-7-1.d.7z	MetaboLights	MTBLS648	http://identifiers.org/metabolights:MTBLS648	LC-MS raw datasets	Phosphatidylethanolamine (PE) raw data	figshare	doi:10.6084/m9.figshare.6739247	https://doi.org/10.6084/m9.figshare.6739247
PE-DAF-7-2	Lipid analysis by Mass spectrometry	1290 Infinity LC system	Agilent Technologies	PE-DAF-7-2	PE_daf-7-2.d.7z	MetaboLights	MTBLS648	http://identifiers.org/metabolights:MTBLS648	LC-MS raw datasets	Phosphatidylethanolamine (PE) raw data	figshare	doi:10.6084/m9.figshare.6739247	https://doi.org/10.6084/m9.figshare.6739247
PE-DAF-7-3	Lipid analysis by Mass spectrometry	1290 Infinity LC system	Agilent Technologies	PE-DAF-7-3	PE_daf-7-3.d.7z	MetaboLights	MTBLS648	http://identifiers.org/metabolights:MTBLS648	LC-MS raw datasets	Phosphatidylethanolamine (PE) raw data	figshare	doi:10.6084/m9.figshare.6739247	https://doi.org/10.6084/m9.figshare.6739247
PE-DAF-7-RPA-1	Lipid analysis by Mass spectrometry	1290 Infinity LC system	Agilent Technologies	PE-DAF-7-RPA-1	PE_daf-7-RPA1.d.7z	MetaboLights	MTBLS648	http://identifiers.org/metabolights:MTBLS648	LC-MS raw datasets	Phosphatidylethanolamine (PE) raw data	figshare	doi:10.6084/m9.figshare.6739247	https://doi.org/10.6084/m9.figshare.6739247
PE-DAF-7-RPA-2	Lipid analysis by Mass spectrometry	1290 Infinity LC system	Agilent Technologies	PE-DAF-7-RPA-2	PE_daf-7-RPA2.d.7z	MetaboLights	MTBLS648	http://identifiers.org/metabolights:MTBLS648	LC-MS raw datasets	Phosphatidylethanolamine (PE) raw data	figshare	doi:10.6084/m9.figshare.6739247	https://doi.org/10.6084/m9.figshare.6739247
PE-DAF-7-RPA-3	Lipid analysis by Mass spectrometry	1290 Infinity LC system	Agilent Technologies	PE-DAF-7-RPA-3	PE_daf-7-RPA3.d.7z	MetaboLights	MTBLS648	http://identifiers.org/metabolights:MTBLS648	LC-MS raw datasets	Phosphatidylethanolamine (PE) raw data	figshare	doi:10.6084/m9.figshare.6739247	https://doi.org/10.6084/m9.figshare.6739247
PE-DAF-7-RRA-1	Lipid analysis by Mass spectrometry	1290 Infinity LC system	Agilent Technologies	PE-DAF-7-RRA-1	PE_daf_7-RRA1.d.7z	MetaboLights	MTBLS648	http://identifiers.org/metabolights:MTBLS648	LC-MS raw datasets	Phosphatidylethanolamine (PE) raw data	figshare	doi:10.6084/m9.figshare.6739247	https://doi.org/10.6084/m9.figshare.6739247
PE-DAF-7-RRA-2	Lipid analysis by Mass spectrometry	1290 Infinity LC system	Agilent Technologies	PE-DAF-7-RRA-2	PE_daf_7-RRA2.d.7z	MetaboLights	MTBLS648	http://identifiers.org/metabolights:MTBLS648	LC-MS raw datasets	Phosphatidylethanolamine (PE) raw data	figshare	doi:10.6084/m9.figshare.6739247	https://doi.org/10.6084/m9.figshare.6739247
PE-DAF-7-RRA-3	Lipid analysis by Mass spectrometry	1290 Infinity LC system	Agilent Technologies	PE-DAF-7-RRA-3	PE_daf_7-RRA3.d.7z	MetaboLights	MTBLS648	http://identifiers.org/metabolights:MTBLS648	LC-MS raw datasets	Phosphatidylethanolamine (PE) raw data	figshare	doi:10.6084/m9.figshare.6739247	https://doi.org/10.6084/m9.figshare.6739247
PE-SBP-1-1	Lipid analysis by Mass spectrometry	1290 Infinity LC system	Agilent Technologies	PE-SBP-1-1	PE_sbp-1_1.d.7z	MetaboLights	MTBLS648	http://identifiers.org/metabolights:MTBLS648	LC-MS raw datasets	Phosphatidylethanolamine (PE) raw data	figshare	doi:10.6084/m9.figshare.6739247	https://doi.org/10.6084/m9.figshare.6739247
PE-SBP-1-2	Lipid analysis by Mass spectrometry	1290 Infinity LC system	Agilent Technologies	PE-SBP-1-2	PE_sbp-1_2.d.7z	MetaboLights	MTBLS648	http://identifiers.org/metabolights:MTBLS648	LC-MS raw datasets	Phosphatidylethanolamine (PE) raw data	figshare	doi:10.6084/m9.figshare.6739247	https://doi.org/10.6084/m9.figshare.6739247
PE-SBP-1-3	Lipid analysis by Mass spectrometry	1290 Infinity LC system	Agilent Technologies	PE-SBP-1-3	PE_sbp-1_3.d.7z	MetaboLights	MTBLS648	http://identifiers.org/metabolights:MTBLS648	LC-MS raw datasets	Phosphatidylethanolamine (PE) raw data	figshare	doi:10.6084/m9.figshare.6739247	https://doi.org/10.6084/m9.figshare.6739247
PE-SBP-1-RPA-1	Lipid analysis by Mass spectrometry	1290 Infinity LC system	Agilent Technologies	PE-SBP-1-RPA-1	PE_sbp-1_RPA1.d.7z	MetaboLights	MTBLS648	http://identifiers.org/metabolights:MTBLS648	LC-MS raw datasets	Phosphatidylethanolamine (PE) raw data	figshare	doi:10.6084/m9.figshare.6739247	https://doi.org/10.6084/m9.figshare.6739247
PE-SBP-1-RPA-2	Lipid analysis by Mass spectrometry	1290 Infinity LC system	Agilent Technologies	PE-SBP-1-RPA-2	PE_sbp-1_RPA2.d.7z	MetaboLights	MTBLS648	http://identifiers.org/metabolights:MTBLS648	LC-MS raw datasets	Phosphatidylethanolamine (PE) raw data	figshare	doi:10.6084/m9.figshare.6739247	https://doi.org/10.6084/m9.figshare.6739247
PE-SBP-1-RPA-3	Lipid analysis by Mass spectrometry	1290 Infinity LC system	Agilent Technologies	PE-SBP-1-RPA-3	PE_sbp-1_RPA3.d.7z	MetaboLights	MTBLS648	http://identifiers.org/metabolights:MTBLS648	LC-MS raw datasets	Phosphatidylethanolamine (PE) raw data	figshare	doi:10.6084/m9.figshare.6739247	https://doi.org/10.6084/m9.figshare.6739247
PE-SBP-1-RRA-1	Lipid analysis by Mass spectrometry	1290 Infinity LC system	Agilent Technologies	PE-SBP-1-RRA-1	PE_sbp-1_RRA1.d.7z	MetaboLights	MTBLS648	http://identifiers.org/metabolights:MTBLS648	LC-MS raw datasets	Phosphatidylethanolamine (PE) raw data	figshare	doi:10.6084/m9.figshare.6739247	https://doi.org/10.6084/m9.figshare.6739247
PE-SBP-1-RRA-2	Lipid analysis by Mass spectrometry	1290 Infinity LC system	Agilent Technologies	PE-SBP-1-RRA-2	PE_sbp-1_RRA2.d.7z	MetaboLights	MTBLS648	http://identifiers.org/metabolights:MTBLS648	LC-MS raw datasets	Phosphatidylethanolamine (PE) raw data	figshare	doi:10.6084/m9.figshare.6739247	https://doi.org/10.6084/m9.figshare.6739247
PE-SBP-1-RRA-3	Lipid analysis by Mass spectrometry	1290 Infinity LC system	Agilent Technologies	PE-SBP-1-RRA-3	PE_sbp-1_RRA3.d.7z	MetaboLights	MTBLS648	http://identifiers.org/metabolights:MTBLS648	LC-MS raw datasets	Phosphatidylethanolamine (PE) raw data	figshare	doi:10.6084/m9.figshare.6739247	https://doi.org/10.6084/m9.figshare.6739247
PE-EAT-2-1	Lipid analysis by Mass spectrometry	1290 Infinity LC system	Agilent Technologies	PE-EAT-2-1	PE_eat-2_1.d.7z	MetaboLights	MTBLS648	http://identifiers.org/metabolights:MTBLS648	LC-MS raw datasets	Phosphatidylethanolamine (PE) raw data	figshare	doi:10.6084/m9.figshare.6739247	https://doi.org/10.6084/m9.figshare.6739247
PE-EAT-2-2	Lipid analysis by Mass spectrometry	1290 Infinity LC system	Agilent Technologies	PE-EAT-2-2	PE_eat-2_2.d.7z	MetaboLights	MTBLS648	http://identifiers.org/metabolights:MTBLS648	LC-MS raw datasets	Phosphatidylethanolamine (PE) raw data	figshare	doi:10.6084/m9.figshare.6739247	https://doi.org/10.6084/m9.figshare.6739247
PE-EAT-2-3	Lipid analysis by Mass spectrometry	1290 Infinity LC system	Agilent Technologies	PE-EAT-2-3	PE_eat-2_3.d.7z	MetaboLights	MTBLS648	http://identifiers.org/metabolights:MTBLS648	LC-MS raw datasets	Phosphatidylethanolamine (PE) raw data	figshare	doi:10.6084/m9.figshare.6739247	https://doi.org/10.6084/m9.figshare.6739247
PE-EAT-2-RPA-1	Lipid analysis by Mass spectrometry	1290 Infinity LC system	Agilent Technologies	PE-EAT-2-RPA-1	PE_eat-2-RPA1.d.7z	MetaboLights	MTBLS648	http://identifiers.org/metabolights:MTBLS648	LC-MS raw datasets	Phosphatidylethanolamine (PE) raw data	figshare	doi:10.6084/m9.figshare.6739247	https://doi.org/10.6084/m9.figshare.6739247
PE-EAT-2-RPA-2	Lipid analysis by Mass spectrometry	1290 Infinity LC system	Agilent Technologies	PE-EAT-2-RPA-2	PE_eat-2-RPA2.d.7z	MetaboLights	MTBLS648	http://identifiers.org/metabolights:MTBLS648	LC-MS raw datasets	Phosphatidylethanolamine (PE) raw data	figshare	doi:10.6084/m9.figshare.6739247	https://doi.org/10.6084/m9.figshare.6739247
PE-EAT-2-RPA-3	Lipid analysis by Mass spectrometry	1290 Infinity LC system	Agilent Technologies	PE-EAT-2-RPA-3	PE_eat-2-RPA3.d.7z	MetaboLights	MTBLS648	http://identifiers.org/metabolights:MTBLS648	LC-MS raw datasets	Phosphatidylethanolamine (PE) raw data	figshare	doi:10.6084/m9.figshare.6739247	https://doi.org/10.6084/m9.figshare.6739247
PE-ALLAN-1	Lipid analysis by Mass spectrometry	1290 Infinity LC system	Agilent Technologies	PE-ALLAN-1	PE_Allan1.d.7z	MetaboLights	MTBLS648	http://identifiers.org/metabolights:MTBLS648	LC-MS raw datasets	Phosphatidylethanolamine (PE) raw data	figshare	doi:10.6084/m9.figshare.6739247	https://doi.org/10.6084/m9.figshare.6739247
PE-ALLAN-2	Lipid analysis by Mass spectrometry	1290 Infinity LC system	Agilent Technologies	PE-ALLAN-2	PE_Allan2.d.7z	MetaboLights	MTBLS648	http://identifiers.org/metabolights:MTBLS648	LC-MS raw datasets	Phosphatidylethanolamine (PE) raw data	figshare	doi:10.6084/m9.figshare.6739247	https://doi.org/10.6084/m9.figshare.6739247
PE-ALLAN-3	Lipid analysis by Mass spectrometry	1290 Infinity LC system	Agilent Technologies	PE-ALLAN-3	PE_Allan3.d.7z	MetaboLights	MTBLS648	http://identifiers.org/metabolights:MTBLS648	LC-MS raw datasets	Phosphatidylethanolamine (PE) raw data	figshare	doi:10.6084/m9.figshare.6739247	https://doi.org/10.6084/m9.figshare.6739247
PE-N2-1	Lipid analysis by Mass spectrometry	1290 Infinity LC system	Agilent Technologies	PE-N2-1	PE_N2_1.d.7z	MetaboLights	MTBLS648	http://identifiers.org/metabolights:MTBLS648	LC-MS raw datasets	Phosphatidylethanolamine (PE) raw data	figshare	doi:10.6084/m9.figshare.6739247	https://doi.org/10.6084/m9.figshare.6739247
PE-N2-2	Lipid analysis by Mass spectrometry	1290 Infinity LC system	Agilent Technologies	PE-N2-2	PE_N2_2.d.7z	MetaboLights	MTBLS648	http://identifiers.org/metabolights:MTBLS648	LC-MS raw datasets	Phosphatidylethanolamine (PE) raw data	figshare	doi:10.6084/m9.figshare.6739247	https://doi.org/10.6084/m9.figshare.6739247
PE-N2-3	Lipid analysis by Mass spectrometry	1290 Infinity LC system	Agilent Technologies	PE-N2-3	PE_N2_3.d.7z	MetaboLights	MTBLS648	http://identifiers.org/metabolights:MTBLS648	LC-MS raw datasets	Phosphatidylethanolamine (PE) raw data	figshare	doi:10.6084/m9.figshare.6739247	https://doi.org/10.6084/m9.figshare.6739247
PE-PSORA-1	Lipid analysis by Mass spectrometry	1290 Infinity LC system	Agilent Technologies	PE-PSORA-1	PE_Pso_1.d.7z	MetaboLights	MTBLS648	http://identifiers.org/metabolights:MTBLS648	LC-MS raw datasets	Phosphatidylethanolamine (PE) raw data	figshare	doi:10.6084/m9.figshare.6739247	https://doi.org/10.6084/m9.figshare.6739247
PE-PSORA-2	Lipid analysis by Mass spectrometry	1290 Infinity LC system	Agilent Technologies	PE-PSORA-2	PE_Pso_2.d.7z	MetaboLights	MTBLS648	http://identifiers.org/metabolights:MTBLS648	LC-MS raw datasets	Phosphatidylethanolamine (PE) raw data	figshare	doi:10.6084/m9.figshare.6739247	https://doi.org/10.6084/m9.figshare.6739247
PE-PSORA-3	Lipid analysis by Mass spectrometry	1290 Infinity LC system	Agilent Technologies	PE-PSORA-3	PE_Pso_3.d.7z	MetaboLights	MTBLS648	http://identifiers.org/metabolights:MTBLS648	LC-MS raw datasets	Phosphatidylethanolamine (PE) raw data	figshare	doi:10.6084/m9.figshare.6739247	https://doi.org/10.6084/m9.figshare.6739247
PE-RAP-1	Lipid analysis by Mass spectrometry	1290 Infinity LC system	Agilent Technologies	PE-RAP-1	PE_Rap1.d.7z	MetaboLights	MTBLS648	http://identifiers.org/metabolights:MTBLS648	LC-MS raw datasets	Phosphatidylethanolamine (PE) raw data	figshare	doi:10.6084/m9.figshare.6739247	https://doi.org/10.6084/m9.figshare.6739247
PE-RAP-2	Lipid analysis by Mass spectrometry	1290 Infinity LC system	Agilent Technologies	PE-RAP-2	PE_Rap2.d.7z	MetaboLights	MTBLS648	http://identifiers.org/metabolights:MTBLS648	LC-MS raw datasets	Phosphatidylethanolamine (PE) raw data	figshare	doi:10.6084/m9.figshare.6739247	https://doi.org/10.6084/m9.figshare.6739247
PE-RAP-3	Lipid analysis by Mass spectrometry	1290 Infinity LC system	Agilent Technologies	PE-RAP-3	PE_Rap3.d.7z	MetaboLights	MTBLS648	http://identifiers.org/metabolights:MTBLS648	LC-MS raw datasets	Phosphatidylethanolamine (PE) raw data	figshare	doi:10.6084/m9.figshare.6739247	https://doi.org/10.6084/m9.figshare.6739247
PE-RAPRIF-1	Lipid analysis by Mass spectrometry	1290 Infinity LC system	Agilent Technologies	PE-RAPRIF-1	PE_RapRif1.d.7z	MetaboLights	MTBLS648	http://identifiers.org/metabolights:MTBLS648	LC-MS raw datasets	Phosphatidylethanolamine (PE) raw data	figshare	doi:10.6084/m9.figshare.6739247	https://doi.org/10.6084/m9.figshare.6739247
PE-RAPRIF-2	Lipid analysis by Mass spectrometry	1290 Infinity LC system	Agilent Technologies	PE-RAPRIF-2	PE_RapRif2.d.7z	MetaboLights	MTBLS648	http://identifiers.org/metabolights:MTBLS648	LC-MS raw datasets	Phosphatidylethanolamine (PE) raw data	figshare	doi:10.6084/m9.figshare.6739247	https://doi.org/10.6084/m9.figshare.6739247
PE-RAPRIF-3	Lipid analysis by Mass spectrometry	1290 Infinity LC system	Agilent Technologies	PE-RAPRIF-3	PE_RapRif3.d.7z	MetaboLights	MTBLS648	http://identifiers.org/metabolights:MTBLS648	LC-MS raw datasets	Phosphatidylethanolamine (PE) raw data	figshare	doi:10.6084/m9.figshare.6739247	https://doi.org/10.6084/m9.figshare.6739247
PE-RIF-1	Lipid analysis by Mass spectrometry	1290 Infinity LC system	Agilent Technologies	PE-RIF-1	PE_Rif1.d.7z	MetaboLights	MTBLS648	http://identifiers.org/metabolights:MTBLS648	LC-MS raw datasets	Phosphatidylethanolamine (PE) raw data	figshare	doi:10.6084/m9.figshare.6739247	https://doi.org/10.6084/m9.figshare.6739247
PE-RIF-2	Lipid analysis by Mass spectrometry	1290 Infinity LC system	Agilent Technologies	PE-RIF-2	PE_Rif2.d.7z	MetaboLights	MTBLS648	http://identifiers.org/metabolights:MTBLS648	LC-MS raw datasets	Phosphatidylethanolamine (PE) raw data	figshare	doi:10.6084/m9.figshare.6739247	https://doi.org/10.6084/m9.figshare.6739247
PE-RIF-3	Lipid analysis by Mass spectrometry	1290 Infinity LC system	Agilent Technologies	PE-RIF-3	PE_Rif3.d.7z	MetaboLights	MTBLS648	http://identifiers.org/metabolights:MTBLS648	LC-MS raw datasets	Phosphatidylethanolamine (PE) raw data	figshare	doi:10.6084/m9.figshare.6739247	https://doi.org/10.6084/m9.figshare.6739247
PE-RIFPSORA-1	Lipid analysis by Mass spectrometry	1290 Infinity LC system	Agilent Technologies	PE-RIFPSORA-1	PE_RifPso1.d.7z	MetaboLights	MTBLS648	http://identifiers.org/metabolights:MTBLS648	LC-MS raw datasets	Phosphatidylethanolamine (PE) raw data	figshare	doi:10.6084/m9.figshare.6739247	https://doi.org/10.6084/m9.figshare.6739247
PE-RIFPSORA-2	Lipid analysis by Mass spectrometry	1290 Infinity LC system	Agilent Technologies	PE-RIFPSORA-2	PE_RifPso2.d.7z	MetaboLights	MTBLS648	http://identifiers.org/metabolights:MTBLS648	LC-MS raw datasets	Phosphatidylethanolamine (PE) raw data	figshare	doi:10.6084/m9.figshare.6739247	https://doi.org/10.6084/m9.figshare.6739247
PE-RIFPSORA-3	Lipid analysis by Mass spectrometry	1290 Infinity LC system	Agilent Technologies	PE-RIFPSORA-3	PE_RifPso3.d.7z	MetaboLights	MTBLS648	http://identifiers.org/metabolights:MTBLS648	LC-MS raw datasets	Phosphatidylethanolamine (PE) raw data	figshare	doi:10.6084/m9.figshare.6739247	https://doi.org/10.6084/m9.figshare.6739247
PE-RPA-1	Lipid analysis by Mass spectrometry	1290 Infinity LC system	Agilent Technologies	PE-RPA-1	PE_RPA1.d.7z	MetaboLights	MTBLS648	http://identifiers.org/metabolights:MTBLS648	LC-MS raw datasets	Phosphatidylethanolamine (PE) raw data	figshare	doi:10.6084/m9.figshare.6739247	https://doi.org/10.6084/m9.figshare.6739247
PE-RPA-2	Lipid analysis by Mass spectrometry	1290 Infinity LC system	Agilent Technologies	PE-RPA-2	PE_RPA2.d.7z	MetaboLights	MTBLS648	http://identifiers.org/metabolights:MTBLS648	LC-MS raw datasets	Phosphatidylethanolamine (PE) raw data	figshare	doi:10.6084/m9.figshare.6739247	https://doi.org/10.6084/m9.figshare.6739247
PE-RPA-3	Lipid analysis by Mass spectrometry	1290 Infinity LC system	Agilent Technologies	PE-RPA-3	PE_RPA3.d.7z	MetaboLights	MTBLS648	http://identifiers.org/metabolights:MTBLS648	LC-MS raw datasets	Phosphatidylethanolamine (PE) raw data	figshare	doi:10.6084/m9.figshare.6739247	https://doi.org/10.6084/m9.figshare.6739247
PE-RRA-1	Lipid analysis by Mass spectrometry	1290 Infinity LC system	Agilent Technologies	PE-RRA-1	PE_RRA1.d.7z	MetaboLights	MTBLS648	http://identifiers.org/metabolights:MTBLS648	LC-MS raw datasets	Phosphatidylethanolamine (PE) raw data	figshare	doi:10.6084/m9.figshare.6739247	https://doi.org/10.6084/m9.figshare.6739247
PE-RRA-2	Lipid analysis by Mass spectrometry	1290 Infinity LC system	Agilent Technologies	PE-RRA-2	PE_RRA2.d.7z	MetaboLights	MTBLS648	http://identifiers.org/metabolights:MTBLS648	LC-MS raw datasets	Phosphatidylethanolamine (PE) raw data	figshare	doi:10.6084/m9.figshare.6739247	https://doi.org/10.6084/m9.figshare.6739247
PE-RRA-3	Lipid analysis by Mass spectrometry	1290 Infinity LC system	Agilent Technologies	PE-RRA-3	PE_RRA3.d.7z	MetaboLights	MTBLS648	http://identifiers.org/metabolights:MTBLS648	LC-MS raw datasets	Phosphatidylethanolamine (PE) raw data	figshare	doi:10.6084/m9.figshare.6739247	https://doi.org/10.6084/m9.figshare.6739247
PE-EAT-2-1	Lipid analysis by Mass spectrometry	1290 Infinity LC system	Agilent Technologies	PE-EAT-2-1	PE_eat-2_1.d.7z	MetaboLights	MTBLS648	http://identifiers.org/metabolights:MTBLS648	LC-MS raw datasets	Phosphatidylethanolamine (PE) raw data	figshare	doi:10.6084/m9.figshare.6739247	https://doi.org/10.6084/m9.figshare.6739247
PE-EAT-2-2	Lipid analysis by Mass spectrometry	1290 Infinity LC system	Agilent Technologies	PE-EAT-2-2	PE_eat-2_2.d.7z	MetaboLights	MTBLS648	http://identifiers.org/metabolights:MTBLS648	LC-MS raw datasets	Phosphatidylethanolamine (PE) raw data	figshare	doi:10.6084/m9.figshare.6739247	https://doi.org/10.6084/m9.figshare.6739247
PE-EAT-2-3	Lipid analysis by Mass spectrometry	1290 Infinity LC system	Agilent Technologies	PE-EAT-2-3	PE_eat-2_3.d.7z	MetaboLights	MTBLS648	http://identifiers.org/metabolights:MTBLS648	LC-MS raw datasets	Phosphatidylethanolamine (PE) raw data	figshare	doi:10.6084/m9.figshare.6739247	https://doi.org/10.6084/m9.figshare.6739247
PE-EAT-2-RRA-1	Lipid analysis by Mass spectrometry	1290 Infinity LC system	Agilent Technologies	PE-EAT-2-RRA-1	PE_eat-2_RRA1.d.7z	MetaboLights	MTBLS648	http://identifiers.org/metabolights:MTBLS648	LC-MS raw datasets	Phosphatidylethanolamine (PE) raw data	figshare	doi:10.6084/m9.figshare.6739247	https://doi.org/10.6084/m9.figshare.6739247
PE-EAT-2-RRA-2	Lipid analysis by Mass spectrometry	1290 Infinity LC system	Agilent Technologies	PE-EAT-2-RRA-2	PE_eat-2_RRA2.d.7z	MetaboLights	MTBLS648	http://identifiers.org/metabolights:MTBLS648	LC-MS raw datasets	Phosphatidylethanolamine (PE) raw data	figshare	doi:10.6084/m9.figshare.6739247	https://doi.org/10.6084/m9.figshare.6739247
PE-EAT-2-RRA-3	Lipid analysis by Mass spectrometry	1290 Infinity LC system	Agilent Technologies	PE-EAT-2-RRA-3	PE_eat-2_RRA3.d.7z	MetaboLights	MTBLS648	http://identifiers.org/metabolights:MTBLS648	LC-MS raw datasets	Phosphatidylethanolamine (PE) raw data	figshare	doi:10.6084/m9.figshare.6739247	https://doi.org/10.6084/m9.figshare.6739247
